# Supplementary material for: Transcriptomic signatures shaped by cell proportions shed light on comparative developmental biology
Source: Genome Biol. 2017 Feb 15;18:29. doi: 10.1186/s13059-017-1157-7 (PMC5312534; doi:10.1186/s13059-017-1157-7)
Supplement: Additional file 2: Table S1. — Genes differentially expressed in ED14.5–18.0 molars. An excel file with data for genes differentially expressed under various conditions in our study. Sheet 1: content and legend. Sheet 2: data for genes which are significantly differentially expressed in at least one out of three comparisons done with DEseq2 (eight stages taken as replicates; eight stages taken as replicates, taking time into account as a quantitative variable; one out of the seven pairs of consecutive stages taken as replicates): log ratio, P value, mean basemean. (XLSX 422 kb) [file 13059_2017_1157_MOESM2_ESM.xlsx]

## Sheet: Content and Legend
TABLES (excel sheets):
full table
This table shows genes which are significantly biased in at least one out of 3 possible comparisons (DEseq2, see below)
LEGEND FOR ALL TABLES
UL	genes that vary significantly between upper and lower molar, all development stages being considered as replicates (ie. 8 replicates)
TiUL	genes that vary significantly between upper and lower molar, once development time (taken as a quantitative variable) has been taken into account
TpUL	genes that vary significantly between upper and lower molar, at at least one period of development. 7 periods were defined, by taking pairs of successive developmental stages as replicates (i.e. ED14.5+ED15, ED15+ED15.5 ..., ED17.5+ED18)
mergeUL	union of the 3 lists mentionned above
bias	expression level higher in UPPER or LOWER
sig	significance (true or false)
logFC>1	is logFC>1 or -1 ?=> if yes: lower, upper, if no: NA
LogFC	Log ratio for a given comparison. Log ratio were computed with lower molar as control (i.e. log(upper/lower) expression levels)
padj	adjusted p-value for a given comparison
BMRNAseq	mean of a gene basemeans for our 8 stages

## Sheet: full table
name	Ulbias	Usig	ULlogFC	ULpadj	TiULbias	TiULsig	TiULlogFC	TiULpadj	TpULbias	TpULsig	TiULlogFC	TiULpadj	mergeULbias	mergeULsig	BMRNAseq	names
0610009B22Rik	lower	TRUE	-0.128592716474833	0.0662607102729275	lower	TRUE	-0.128028037059331	0.0415455433469075	NA	FALSE	-0.128028037059331	0.0415455433469075	lower	TRUE	520.987700585361	0610009B22Rik
1110032F04Rik	upper	FALSE	0.160202979358505	0.463400504029831	upper	TRUE	0.503331250788022	0.000710003072802188	upper	TRUE	0.503331250788022	0.000710003072802188	upper	TRUE	75.3799351828895	1110032F04Rik
1110034G24Rik	lower	FALSE	-0.191797291777883	0.124860513361193	lower	TRUE	-0.189591606905085	0.0802695680169101	NA	FALSE	-0.189591606905085	0.0802695680169101	lower	TRUE	195.329655207928	1110034G24Rik
1110038B12Rik	lower	FALSE	-0.161552270764848	0.289259211039374	lower	TRUE	-0.170686659943096	0.00847811207281193	NA	FALSE	-0.170686659943096	0.00847811207281193	lower	TRUE	1641.12227104348	1110038B12Rik
1190002N15Rik	upper	FALSE	0.213990164324114	0.234416938886609	upper	TRUE	0.250111335578324	0.000202928771001275	upper	TRUE	0.250111335578324	0.000202928771001275	upper	TRUE	7922.89529717172	1190002N15Rik
1500015O10Rik	upper	FALSE	0.299147778363787	0.156594592522695	upper	TRUE	0.28675363496815	0.0955828613474141	NA	FALSE	0.28675363496815	0.0955828613474141	upper	TRUE	29.8462875423347	1500015O10Rik
1700001O22Rik	upper	FALSE	0.163842249845335	0.184358678765679	upper	TRUE	0.163473201792059	0.0947495971614659	NA	FALSE	0.163473201792059	0.0947495971614659	upper	TRUE	210.992227811331	1700001O22Rik
1700003E16Rik	upper	TRUE	0.322497228275112	0.0130055633791309	upper	TRUE	0.324477566171349	0.00379626919904667	NA	FALSE	0.324477566171349	0.00379626919904667	upper	TRUE	159.340770738012	1700003E16Rik
1700012D01Rik	upper	FALSE	0.300057620119921	0.100794189963255	upper	TRUE	0.295308662651775	0.0565904005735417	NA	FALSE	0.295308662651775	0.0565904005735417	upper	TRUE	41.8847365342895	1700012D01Rik
1700017G19Rik	upper	TRUE	0.541730729444563	0.00150584032273675	upper	TRUE	0.561912434944066	0.00018834517856228	NA	FALSE	0.561912434944066	0.00018834517856228	upper	TRUE	45.0347952235104	1700017G19Rik
1700025G04Rik	upper	FALSE	0.119892106781096	0.129107686128969	upper	TRUE	0.119845547532519	0.0573815281352503	NA	FALSE	0.119845547532519	0.0573815281352503	upper	TRUE	2843.03571145853	1700025G04Rik
1700029J07Rik	upper	TRUE	0.220017624389255	0.0460676978720365	upper	TRUE	0.219760041240192	0.020995219458231	NA	FALSE	0.219760041240192	0.020995219458231	upper	TRUE	309.547176683978	1700029J07Rik
1700123O20Rik	lower	TRUE	-0.124750829789157	0.0428108845979141	lower	TRUE	-0.124105092943702	0.0178274210756839	NA	FALSE	-0.124105092943702	0.0178274210756839	lower	TRUE	1221.68760838785	1700123O20Rik
1810010H24Rik	upper	TRUE	0.578094586514333	0.000183491270436697	upper	TRUE	0.5549835604246	0.000118745266142586	NA	FALSE	0.5549835604246	0.000118745266142586	upper	TRUE	34.1246561677613	1810010H24Rik
1810011O10Rik	upper	FALSE	0.180673927764	0.338119525562584	upper	TRUE	0.196964215001756	0.0978324538361913	NA	FALSE	0.196964215001756	0.0978324538361913	upper	TRUE	1400.77924203367	1810011O10Rik
1810019D21Rik	lower	TRUE	-0.270590495010286	0.0520787154824562	lower	TRUE	-0.26677978687943	0.0272310517023121	NA	FALSE	-0.26677978687943	0.0272310517023121	lower	TRUE	188.680514783939	1810019D21Rik
2010001E11Rik	lower	FALSE	-0.307381375366039	0.118305877305266	lower	TRUE	-0.294654236458219	0.0795997605866859	NA	FALSE	-0.294654236458219	0.0795997605866859	lower	TRUE	29.1039473237348	2010001E11Rik
2010107E04Rik	lower	FALSE	-0.108508994822109	0.129864464457955	lower	TRUE	-0.108900378871834	0.0520017694117864	NA	FALSE	-0.108900378871834	0.0520017694117864	lower	TRUE	2119.62580692106	2010107E04Rik
2010107G23Rik	lower	FALSE	-0.256876595896643	0.164550231765561	lower	TRUE	-0.302433955003214	0.00015938194288488	NA	FALSE	-0.302433955003214	0.00015938194288488	lower	TRUE	310.81746284871	2010107G23Rik
2210013O21Rik	upper	FALSE	0.0939949364574319	0.286621516337977	upper	TRUE	0.0948703558997915	0.0978743876902368	NA	FALSE	0.0948703558997915	0.0978743876902368	upper	TRUE	999.177500371146	2210013O21Rik
2210016F16Rik	lower	TRUE	-0.126325483521057	0.0850029973046989	lower	TRUE	-0.126063937990679	0.0425667688161845	NA	FALSE	-0.126063937990679	0.0425667688161845	lower	TRUE	905.228845118805	2210016F16Rik
2210416O15Rik	lower	FALSE	-0.265962170882883	0.234416938886609	lower	TRUE	-0.344473108890789	0.0198370413365874	NA	FALSE	-0.344473108890789	0.0198370413365874	lower	TRUE	54.7427669163468	2210416O15Rik
2310015A10Rik	upper	FALSE	0.203136791894166	0.120008242146885	upper	TRUE	0.202681417498293	0.0590702271212702	NA	FALSE	0.202681417498293	0.0590702271212702	upper	TRUE	674.986133010681	2310015A10Rik
2310022B05Rik	upper	FALSE	0.0843705973756114	0.301846570539893	upper	TRUE	0.0841143472031373	0.0489295012768732	NA	FALSE	0.0841143472031373	0.0489295012768732	upper	TRUE	4927.8124195497	2310022B05Rik
2310030G06Rik	lower	TRUE	-0.206783205163627	0.039696576380183	lower	TRUE	-0.204777730847271	0.0238669660712479	NA	FALSE	-0.204777730847271	0.0238669660712479	lower	TRUE	210.5076491866	2310030G06Rik
2410016O06Rik	lower	FALSE	-0.121729357319948	0.206604692410648	lower	TRUE	-0.124883054707672	0.0730972521174529	NA	FALSE	-0.124883054707672	0.0730972521174529	lower	TRUE	822.919800746559	2410016O06Rik
2510009E07Rik	upper	TRUE	0.442181779367678	4.82160860588884e-13	upper	TRUE	0.443049414304969	1.92143566653734e-14	upper	TRUE	0.443049414304969	1.92143566653734e-14	upper	TRUE	2259.88106757975	2510009E07Rik
2610002M06Rik	upper	FALSE	0.0817844424926243	0.225432838087412	upper	TRUE	0.0815469624286029	0.0940462706074347	NA	FALSE	0.0815469624286029	0.0940462706074347	upper	TRUE	1298.8454233612	2610002M06Rik
2610206C17Rik	upper	FALSE	0.338302856429554	0.10140851821638	upper	TRUE	0.318296941824621	0.0645780152254859	NA	FALSE	0.318296941824621	0.0645780152254859	upper	TRUE	22.6128556706367	2610206C17Rik
2610316D01Rik	upper	FALSE	0.146480200646782	0.60210182182208	upper	TRUE	0.322240185911766	0.0154446864717066	NA	FALSE	0.322240185911766	0.0154446864717066	upper	TRUE	92.7581217573624	2610316D01Rik
2610318N02Rik	lower	FALSE	-0.231511196222969	0.151492858220157	lower	TRUE	-0.229815185613569	0.0863714711204155	NA	FALSE	-0.229815185613569	0.0863714711204155	lower	TRUE	505.093009693403	2610318N02Rik
2610017I09Rik	upper	TRUE	1.58148978315788	3.04878790989642e-30	upper	TRUE	2.79641868745461	3.37603142973801e-176	upper	TRUE	2.79641868745461	3.37603142973801e-176			220.058696255494
2700029M09Rik	lower	FALSE	-0.118896568664728	0.119504808466085	lower	TRUE	-0.118521064521262	0.0723752735677699	NA	FALSE	-0.118521064521262	0.0723752735677699	lower	TRUE	1491.58626464263	2700029M09Rik
2700060E02Rik	lower	FALSE	-0.0661106543279511	0.465992424729626	lower	TRUE	-0.0675148822337947	0.0810684369148432	NA	FALSE	-0.0675148822337947	0.0810684369148432	lower	TRUE	5028.11540003277	2700060E02Rik
2700081O15Rik	upper	FALSE	0.111797559823641	0.33561048242459	upper	TRUE	0.114578626469715	0.0657135239529979	NA	FALSE	0.114578626469715	0.0657135239529979	upper	TRUE	10615.0575008627	2700081O15Rik
2810004N23Rik	lower	FALSE	-0.0994805688686839	0.139998113672098	lower	TRUE	-0.0994682184012387	0.0214903076644609	NA	FALSE	-0.0994682184012387	0.0214903076644609	lower	TRUE	1502.53746288169	2810004N23Rik
2810433D01Rik	upper	FALSE	0.292140072126483	0.114560934268342	upper	TRUE	0.28665176651096	0.0664895811248187	NA	FALSE	0.28665176651096	0.0664895811248187	upper	TRUE	78.3006333006128	2810433D01Rik
2810468N07Rik	upper	TRUE	0.24067752726492	0.0625985244188903	upper	TRUE	0.236706691558213	0.0357003784007943	NA	FALSE	0.236706691558213	0.0357003784007943	upper	TRUE	159.323667470453	2810468N07Rik
2900092D14Rik	upper	TRUE	1.75086071638168	2.36577385236699e-37	upper	TRUE	3.18724854953963	1.8230472659771e-273	NA	FALSE	3.18724854953963	1.8230472659771e-273	upper	TRUE	350.685808072637	2900092D14Rik
3110040N11Rik	lower	FALSE	-0.131513833749773	0.152441767394984	lower	TRUE	-0.131270173653138	0.0565904005735417	NA	FALSE	-0.131270173653138	0.0565904005735417	lower	TRUE	451.258174933238	3110040N11Rik
4921507P07Rik	upper	TRUE	0.340587146415993	0.0899935185011023	upper	TRUE	0.35024230118046	0.0312835037355123	NA	FALSE	0.35024230118046	0.0312835037355123	upper	TRUE	37.5013213101184	4921507P07Rik
4930413F20Rik	lower	FALSE	-0.233161706545533	0.333028743647923	lower	TRUE	-0.344853452412304	0.0244163122823293	NA	FALSE	-0.344853452412304	0.0244163122823293	lower	TRUE	33.7657572628989	4930413F20Rik
4930506M07Rik	lower	TRUE	-0.263239033586437	0.0425690324034073	lower	TRUE	-0.274243142642976	0.00383432387923733	NA	FALSE	-0.274243142642976	0.00383432387923733	lower	TRUE	834.042610022695	4930506M07Rik
4930519G04Rik	lower	FALSE	-0.289847206770544	0.177605088730026	lower	TRUE	-0.344460767789887	0.0296955437795199	NA	FALSE	-0.344460767789887	0.0296955437795199	lower	TRUE	51.3746844032371	4930519G04Rik
4930525G20Rik	lower	FALSE	-0.322370893315024	0.127848239854059	lower	TRUE	-0.325314401435773	0.0587289639704666	NA	FALSE	-0.325314401435773	0.0587289639704666	lower	TRUE	20.0905281924032	4930525G20Rik
4930539J05Rik	upper	FALSE	0.283813996754284	0.107593504153663	upper	TRUE	0.277106958133508	0.06276217099	NA	FALSE	0.277106958133508	0.06276217099	upper	TRUE	124.787751537507	4930539J05Rik
4930581F22Rik	upper	TRUE	0.239254306779275	0.0945564000802899	upper	TRUE	0.235349428286745	0.0494586506219836	NA	FALSE	0.235349428286745	0.0494586506219836	upper	TRUE	182.606899583178	4930581F22Rik
4931406C07Rik	upper	FALSE	0.132295347063309	0.128823073620427	upper	TRUE	0.131781803194794	0.0562900171953371	NA	FALSE	0.131781803194794	0.0562900171953371	upper	TRUE	1247.66692734141	4931406C07Rik
4933417D19Rik	upper	TRUE	0.370439770527434	0.0520245355001221	upper	TRUE	0.359081466286034	0.0284544163584586	NA	FALSE	0.359081466286034	0.0284544163584586	upper	TRUE	29.7584306672534	4933417D19Rik
5730409E04Rik	upper	TRUE	0.22694877074015	0.0468513019872371	upper	TRUE	0.240494288530589	5.566674237952e-05	NA	FALSE	0.240494288530589	5.566674237952e-05	upper	TRUE	897.183145263239	5730409E04Rik
5730455P16Rik	upper	FALSE	0.09587939142171	0.163652778499248	upper	TRUE	0.0955217920455958	0.0631919108088058	NA	FALSE	0.0955217920455958	0.0631919108088058	upper	TRUE	1686.11567733785	5730455P16Rik
5730508B09Rik	upper	TRUE	0.806521225389446	1.03599749933353e-11	upper	TRUE	0.802217075570267	1.44256901004405e-12	upper	TRUE	0.802217075570267	1.44256901004405e-12	upper	TRUE	320.920063441106	5730508B09Rik
5730559C18Rik	lower	TRUE	-0.165315671322251	0.0278916556188146	lower	TRUE	-0.16476062312993	0.0141856651142514	lower	TRUE	-0.16476062312993	0.0141856651142514	lower	TRUE	1775.79271203792	5730559C18Rik
5930412G12Rik	lower	FALSE	-0.225668273628098	0.131865175624731	lower	TRUE	-0.227410364123358	0.0666677350999028	NA	FALSE	-0.227410364123358	0.0666677350999028	lower	TRUE	357.015746712387	5930412G12Rik
6330403K07Rik	upper	FALSE	0.226354003673951	0.301846570539893	upper	TRUE	0.309068942158868	3.89483252820307e-05	upper	TRUE	0.309068942158868	3.89483252820307e-05	upper	TRUE	4125.36449331711	6330403K07Rik
6330416G13Rik	lower	FALSE	-0.146410913674402	0.191265796459291	lower	TRUE	-0.15163013226715	0.0500865147597037	NA	FALSE	-0.15163013226715	0.0500865147597037	lower	TRUE	522.897608095051	6330416G13Rik
8430419L09Rik	lower	FALSE	-0.0967916926170442	0.486487873168346	lower	TRUE	-0.10447850645689	0.0792528436713871	NA	FALSE	-0.10447850645689	0.0792528436713871	lower	TRUE	1335.85325900247	8430419L09Rik
9030624J02Rik	upper	FALSE	0.0796110392699654	0.143445036716505	upper	TRUE	0.0799998466807448	0.0475608266479148	NA	FALSE	0.0799998466807448	0.0475608266479148	upper	TRUE	2283.57597948022	9030624J02Rik
9130008F23Rik	lower	FALSE	-0.282845469762047	0.191252354603918	lower	TRUE	-0.393989891921901	0.000426130322425816	NA	FALSE	-0.393989891921901	0.000426130322425816	lower	TRUE	115.651957876157	9130008F23Rik
9130024F11Rik	upper	FALSE	0.154266352003485	0.428991990027177	upper	TRUE	0.180168211702092	0.0254436580274125	NA	FALSE	0.180168211702092	0.0254436580274125	upper	TRUE	1127.19934934994	9130024F11Rik
9330182L06Rik	upper	FALSE	0.253451084521173	0.215685718999579	upper	TRUE	0.295572384810283	0.0217149936446532	NA	FALSE	0.295572384810283	0.0217149936446532	upper	TRUE	167.18871268151	9330182L06Rik
9430020K01Rik	upper	TRUE	0.219017491589688	0.0291640111762683	upper	TRUE	0.222039373399398	0.007144627840896	upper	TRUE	0.222039373399398	0.007144627840896	upper	TRUE	2199.41276714261	9430020K01Rik
9530036O11Rik	lower	FALSE	-0.117353526276949	0.594474664233075	lower	TRUE	-0.31330374540793	0.0703699958703201	NA	FALSE	-0.31330374540793	0.0703699958703201	lower	TRUE	64.7833443570219	9530036O11Rik
9930012K11Rik	upper	TRUE	0.198374713837697	0.0652760686475708	upper	TRUE	0.200290072627134	0.0175055847383499	upper	TRUE	0.200290072627134	0.0175055847383499	upper	TRUE	486.523775528314	9930012K11Rik
a	upper	FALSE	0.212779107729913	0.397619641812419	upper	TRUE	0.288281452182714	0.0955637493969924	NA	FALSE	0.288281452182714	0.0955637493969924	upper	TRUE	63.8591204653872	a
A130010J15Rik	lower	TRUE	-0.174215113348743	0.0234472266892711	lower	TRUE	-0.172979623629911	0.00997798412970699	NA	FALSE	-0.172979623629911	0.00997798412970699	lower	TRUE	624.209159091612	A130010J15Rik
A2m	upper	FALSE	0.074491520754429	0.684564551746141	upper	TRUE	0.395027211864656	0.0164103828715126	upper	TRUE	0.395027211864656	0.0164103828715126	upper	TRUE	119.312096720985	A2m
A330023F24Rik	upper	TRUE	0.308323155928294	0.0710871060841274	upper	TRUE	0.302464400629797	0.0404536762700898	NA	FALSE	0.302464400629797	0.0404536762700898	upper	TRUE	93.01290644841	A330023F24Rik
A4galt	upper	FALSE	0.292031402114908	0.151038647360691	upper	TRUE	0.486277595077694	0.00188865285818883	NA	FALSE	0.486277595077694	0.00188865285818883	upper	TRUE	36.807103808697	A4galt
A830082K12Rik	upper	TRUE	0.604853307828906	0.000218264751987465	upper	TRUE	0.581187986899105	0.000107038814015449	NA	FALSE	0.581187986899105	0.000107038814015449	upper	TRUE	29.4482827863065	A830082K12Rik
Aaas	lower	TRUE	-0.116509330016147	0.0423564419027674	lower	TRUE	-0.116544587904204	0.0147323412821725	NA	FALSE	-0.116544587904204	0.0147323412821725	lower	TRUE	2174.13095133861	Aaas
Aagab	lower	TRUE	-0.148337978320816	0.0193618790306364	lower	TRUE	-0.150248821866994	0.000264831396272715	NA	FALSE	-0.150248821866994	0.000264831396272715	lower	TRUE	2327.51763848277	Aagab
Aass	lower	TRUE	-0.377137534373198	0.0546529463731865	lower	TRUE	-0.598780554648284	2.0273576874827e-08	lower	TRUE	-0.598780554648284	2.0273576874827e-08	lower	TRUE	280.702984444161	Aass
Abat	upper	FALSE	0.150301519359102	0.229962536796098	upper	TRUE	0.155935944245952	0.0472471347346321	NA	FALSE	0.155935944245952	0.0472471347346321	upper	TRUE	2400.19124334649	Abat
Abca1	upper	FALSE	0.204689757228008	0.263130813445911	upper	TRUE	0.247262175668576	0.0108162743284994	upper	TRUE	0.247262175668576	0.0108162743284994	upper	TRUE	3182.71130936425	Abca1
Abca4	lower	FALSE	-0.144503126005093	0.614878293786357	lower	TRUE	-0.23597891912997	0.0683366502321775	lower	TRUE	-0.23597891912997	0.0683366502321775	lower	TRUE	663.251393812724	Abca4
Abcc1	lower	TRUE	-0.192559807720096	0.0738654387398186	lower	TRUE	-0.202039058988525	0.000940890427227743	lower	TRUE	-0.202039058988525	0.000940890427227743	lower	TRUE	2138.46807429728	Abcc1
Abcc5	upper	FALSE	0.12936608036738	0.163959810937787	upper	TRUE	0.128836519465067	0.0934057295836085	upper	TRUE	0.128836519465067	0.0934057295836085	upper	TRUE	4771.2510174683	Abcc5
Abcc8	upper	FALSE	0.267175247687165	0.172495915732747	upper	TRUE	0.272029648434611	0.0759227875776674	NA	FALSE	0.272029648434611	0.0759227875776674	upper	TRUE	59.737615497549	Abcc8
Abcd1	upper	TRUE	0.233138214252531	0.000121112495937227	upper	TRUE	0.232143212020179	2.6534418027542e-05	NA	FALSE	0.232143212020179	2.6534418027542e-05	upper	TRUE	1025.37093561508	Abcd1
Abcd2	upper	TRUE	0.409285512330817	2.93781686512367e-05	upper	TRUE	0.415950556910013	8.1015767633272e-07	NA	FALSE	0.415950556910013	8.1015767633272e-07	upper	TRUE	206.824494109971	Abcd2
Abcd3	upper	FALSE	0.0793196711533831	0.176471220938454	upper	TRUE	0.0796892858604861	0.0220319703361822	NA	FALSE	0.0796892858604861	0.0220319703361822	upper	TRUE	3192.67225971272	Abcd3
Abcg2	upper	FALSE	0.125986570540845	0.269710583156657	upper	TRUE	0.132843894235735	0.00321376820755081	NA	FALSE	0.132843894235735	0.00321376820755081	upper	TRUE	1234.52868747473	Abcg2
Abcg4	upper	TRUE	0.316147266798824	0.0855629205699171	upper	TRUE	0.397906798689535	0.000224676669489477	upper	TRUE	0.397906798689535	0.000224676669489477	upper	TRUE	426.25876883253	Abcg4
Abhd10	lower	FALSE	-0.112006551904892	0.154314860183409	lower	TRUE	-0.111587867484274	0.0956687200905632	NA	FALSE	-0.111587867484274	0.0956687200905632	lower	TRUE	709.085412674179	Abhd10
Abhd3	upper	TRUE	0.438369787592872	0.00224492082006588	upper	TRUE	0.433833629654847	0.000873556514187199	NA	FALSE	0.433833629654847	0.000873556514187199	upper	TRUE	52.1956299383133	Abhd3
Abhd6	upper	FALSE	0.130181772743484	0.252100091271238	upper	TRUE	0.130678032800349	0.0920663594573553	NA	FALSE	0.130678032800349	0.0920663594573553	upper	TRUE	431.718297795764	Abhd6
Abhd8	upper	TRUE	0.156539616368349	0.0781642117326768	upper	TRUE	0.156706492165893	0.0164133788831322	NA	FALSE	0.156706492165893	0.0164133788831322	upper	TRUE	2165.71747677235	Abhd8
Ablim1	lower	TRUE	-0.245815838329533	8.48379195578353e-05	lower	TRUE	-0.245948460332507	2.6534418027542e-05	lower	TRUE	-0.245948460332507	2.6534418027542e-05	lower	TRUE	4384.77610348545	Ablim1
Abra	lower	FALSE	-0.0812199314730002	0.597192434739263	lower	TRUE	-0.30794909953579	0.0463964165698113	NA	FALSE	-0.30794909953579	0.0463964165698113	lower	TRUE	11.997702671053	Abra
Ace	lower	FALSE	-0.0457826030232856	0.872918342621597	lower	TRUE	-0.233346053590898	0.00300580967803674	NA	FALSE	-0.233346053590898	0.00300580967803674	lower	TRUE	391.037618969613	Ace
Acer3	lower	TRUE	-0.20757942205071	0.00208337650693342	lower	TRUE	-0.211238703361262	3.7836118963485e-05	lower	TRUE	-0.211238703361262	3.7836118963485e-05	lower	TRUE	1059.59375017029	Acer3
Aco1	upper	TRUE	0.163969497289621	0.0781266007663248	upper	TRUE	0.170973540283613	0.000836693328862535	NA	FALSE	0.170973540283613	0.000836693328862535	upper	TRUE	3672.69992769647	Aco1
Acot1	lower	TRUE	-0.384867903257593	0.00097905722514273	lower	TRUE	-0.382886264212134	0.000310897589801277	lower	TRUE	-0.382886264212134	0.000310897589801277	lower	TRUE	1459.04802466574	Acot1
Acot9	lower	FALSE	-0.112379976505612	0.161467302302243	lower	TRUE	-0.112778941683561	0.0918951078403948	NA	FALSE	-0.112778941683561	0.0918951078403948	lower	TRUE	957.71053064917	Acot9
Acp1	lower	TRUE	-0.156430820402326	0.0605211262289122	lower	TRUE	-0.157124985921657	0.0274084529911465	lower	TRUE	-0.157124985921657	0.0274084529911465	lower	TRUE	2577.20577081636	Acp1
Acpp	lower	FALSE	-0.176987299145951	0.49563321857581	lower	TRUE	-0.251186318181309	0.0420741002945792	lower	TRUE	-0.251186318181309	0.0420741002945792	lower	TRUE	1748.05730910243	Acpp
Acsbg1	upper	TRUE	0.54689378533686	0.00127167734661661	upper	TRUE	0.805668814258755	1.87010332916837e-13	upper	TRUE	0.805668814258755	1.87010332916837e-13	upper	TRUE	93.5976125629072	Acsbg1
Acsl5	lower	TRUE	-0.198992061968231	6.50373718453783e-05	lower	TRUE	-0.198437887568235	3.67025011131873e-05	NA	FALSE	-0.198437887568235	3.67025011131873e-05	lower	TRUE	1366.44639394397	Acsl5
Actg2	upper	TRUE	0.362193227444473	0.0689729256534599	upper	TRUE	0.430382615498399	0.00384663674872231	upper	TRUE	0.430382615498399	0.00384663674872231	upper	TRUE	97.2895272497518	Actg2
Actl6a	lower	TRUE	-0.136115538270003	0.075841770867519	lower	TRUE	-0.136294305371753	0.0347278047958271	NA	FALSE	-0.136294305371753	0.0347278047958271	lower	TRUE	3696.94809490926	Actl6a
Actn1	upper	FALSE	0.103966052966626	0.242151410233959	upper	TRUE	0.104308188415925	0.0404536762700898	NA	FALSE	0.104308188415925	0.0404536762700898	upper	TRUE	9106.63551148608	Actn1
Actn3	upper	FALSE	0.26902472003547	0.238979039335188	upper	TRUE	0.303398582029151	0.077984447377679	upper	TRUE	0.303398582029151	0.077984447377679	upper	TRUE	274.519929794488	Actn3
Acvr1b	lower	TRUE	-0.155876805461487	0.0792196327223776	lower	TRUE	-0.155914694473278	0.0395321238705922	NA	FALSE	-0.155914694473278	0.0395321238705922	lower	TRUE	2934.54744507048	Acvr1b
Adam19	upper	FALSE	0.192908519509675	0.120008242146885	upper	TRUE	0.191845201520646	0.0401554097437379	upper	TRUE	0.191845201520646	0.0401554097437379	upper	TRUE	1705.60256281645	Adam19
Adamts10	upper	TRUE	0.257748848320672	0.0416576368976423	upper	TRUE	0.274167601986598	0.000334062676984532	upper	TRUE	0.274167601986598	0.000334062676984532	upper	TRUE	5939.63162260426	Adamts10
Adamts12	upper	TRUE	0.378202357513206	0.0416809046611614	upper	TRUE	0.47166463094726	6.658605878886e-05	upper	TRUE	0.47166463094726	6.658605878886e-05	upper	TRUE	938.090793686333	Adamts12
Adamts15	upper	TRUE	0.478435477903702	0.00137508806831818	upper	TRUE	0.587932402702224	2.41619246212905e-10	upper	TRUE	0.587932402702224	2.41619246212905e-10	upper	TRUE	606.654122207043	Adamts15
Adamts16	upper	FALSE	0.330588907444722	0.104144864065809	upper	TRUE	0.347751973879503	0.0390524702707393	NA	FALSE	0.347751973879503	0.0390524702707393	upper	TRUE	36.4565892340438	Adamts16
Adamts2	upper	FALSE	0.264391150072225	0.175177308930131	upper	TRUE	0.314876950988311	0.0109357917564512	upper	TRUE	0.314876950988311	0.0109357917564512	upper	TRUE	2615.15641969317	Adamts2
Adamts4	upper	TRUE	0.382715312762621	3.54547043520751e-16	upper	TRUE	0.383029886356656	4.46333917681178e-19	upper	TRUE	0.383029886356656	4.46333917681178e-19	upper	TRUE	1237.45906507408	Adamts4
Adamts6	upper	TRUE	0.405648368942933	0.0133878444670623	upper	TRUE	0.488864470192672	2.57455184428278e-09	upper	TRUE	0.488864470192672	2.57455184428278e-09	upper	TRUE	255.951727687002	Adamts6
Adamtsl1	upper	FALSE	0.231282331716612	0.233022667221486	upper	TRUE	0.256046176168779	0.0400421279493725	upper	TRUE	0.256046176168779	0.0400421279493725	upper	TRUE	1288.52616518565	Adamtsl1
Adamtsl4	upper	FALSE	0.131194740969783	0.653096221820354	upper	TRUE	0.252420498290674	0.0639167876976022	NA	FALSE	0.252420498290674	0.0639167876976022	upper	TRUE	134.47525344633	Adamtsl4
Adarb2	upper	TRUE	0.383922180558627	0.0438937127453233	upper	TRUE	0.381869971305676	0.0175162103517824	NA	FALSE	0.381869971305676	0.0175162103517824	upper	TRUE	68.8323022426681	Adarb2
Adcy2	upper	TRUE	0.252926841798438	0.0652760686475708	upper	TRUE	0.248793574189759	0.0260615096040076	upper	TRUE	0.248793574189759	0.0260615096040076	upper	TRUE	1462.76310475891	Adcy2
Adcy5	upper	TRUE	0.634252933629413	7.74760668112266e-07	upper	TRUE	0.716001285767077	2.07999868212038e-13	upper	TRUE	0.716001285767077	2.07999868212038e-13	upper	TRUE	852.451285266067	Adcy5
Adcy9	upper	TRUE	0.316164506730767	0.0156933030194023	upper	TRUE	0.340969969934718	0.000227146074958487	upper	TRUE	0.340969969934718	0.000227146074958487	upper	TRUE	434.023945741484	Adcy9
Add1	upper	FALSE	0.0688067484119453	0.286102589767052	upper	TRUE	0.0690297051074429	0.00992226845013785	NA	FALSE	0.0690297051074429	0.00992226845013785	upper	TRUE	11225.311035507	Add1
Add3	upper	FALSE	0.138308540789665	0.18330449735457	upper	TRUE	0.143705083129391	0.00173281328090843	NA	FALSE	0.143705083129391	0.00173281328090843	upper	TRUE	3794.54322337334	Add3
Adk	lower	FALSE	-0.12123063970353	0.191895282688009	lower	TRUE	-0.124181752462684	0.017556250380708	NA	FALSE	-0.124181752462684	0.017556250380708	lower	TRUE	1879.19140907686	Adk
Adora1	lower	FALSE	-0.12370634989268	0.613646269751714	lower	TRUE	-0.300682631450761	0.0383348056596678	NA	FALSE	-0.300682631450761	0.0383348056596678	lower	TRUE	100.259700375476	Adora1
Adora2b	upper	FALSE	0.147133771686384	0.549338419062646	upper	TRUE	0.193243971263279	0.0286242030783627	NA	FALSE	0.193243971263279	0.0286242030783627	upper	TRUE	217.489095310003	Adora2b
Adra2a	upper	TRUE	0.392046825588323	0.0442611496913388	upper	TRUE	0.511892757030808	0.000548658375793727	upper	TRUE	0.511892757030808	0.000548658375793727	upper	TRUE	185.660890152723	Adra2a
Adra2c	upper	TRUE	0.91508282191987	5.95796874925277e-10	upper	TRUE	0.96412661016842	1.93007321742329e-12	NA	FALSE	0.96412661016842	1.93007321742329e-12	upper	TRUE	40.3042319260737	Adra2c
Adrb2	lower	FALSE	-0.268194719940543	0.237372895664335	lower	TRUE	-0.285117396079556	0.0986944276652451	NA	FALSE	-0.285117396079556	0.0986944276652451	lower	TRUE	43.5662058305492	Adrb2
Adrbk2	upper	TRUE	0.209878762598831	0.0172869037334848	upper	TRUE	0.211105697826204	0.0013582726248351	upper	TRUE	0.211105697826204	0.0013582726248351	upper	TRUE	2785.398354262	Adrbk2
Aebp1	upper	TRUE	0.324266911820073	0.0524119276103051	upper	TRUE	0.411910533729799	1.2936957202771e-09	upper	TRUE	0.411910533729799	1.2936957202771e-09	upper	TRUE	4104.24930781293	Aebp1
Afap1l2	lower	FALSE	-0.177999059605478	0.4965114181241	lower	TRUE	-0.272163159828815	0.0110376415507631	lower	TRUE	-0.272163159828815	0.0110376415507631	lower	TRUE	2790.04586302007	Afap1l2
Aff2	upper	TRUE	0.300442306800848	0.0493992757159431	upper	TRUE	0.299378568506601	0.0222616977464184	upper	TRUE	0.299378568506601	0.0222616977464184	upper	TRUE	560.949955233683	Aff2
Aff3	upper	FALSE	0.141291218900053	0.294610142717089	upper	TRUE	0.145883236052957	0.0907002108353267	NA	FALSE	0.145883236052957	0.0907002108353267	upper	TRUE	4780.49781303628	Aff3
Agap2	upper	FALSE	0.139801042744468	0.607703560756526	upper	TRUE	0.223321655532808	0.00826619045764108	NA	FALSE	0.223321655532808	0.00826619045764108	upper	TRUE	961.750928423347	Agap2
Agap3	lower	TRUE	-0.110318340508289	0.0733655880329685	lower	TRUE	-0.110996918664454	0.0173550741652117	NA	FALSE	-0.110996918664454	0.0173550741652117	lower	TRUE	6160.55196925773	Agap3
Agpat4	upper	FALSE	0.166778552622324	0.267476533334825	upper	TRUE	0.18138995305967	0.00290990018419764	NA	FALSE	0.18138995305967	0.00290990018419764	upper	TRUE	974.232834611039	Agpat4
Agpat6	lower	TRUE	-0.065560448593134	0.0402555776990744	lower	TRUE	-0.0654555647434193	0.0256340714705278	NA	FALSE	-0.0654555647434193	0.0256340714705278	lower	TRUE	5775.80212582398	Agpat6
Agt	upper	TRUE	0.590313030970609	0.000325686060310607	upper	TRUE	0.591152372972434	6.92476584322155e-05	upper	TRUE	0.591152372972434	6.92476584322155e-05	upper	TRUE	110.272062783334	Agt
Agtr2	upper	FALSE	0.187817872076482	0.257860317649206	upper	TRUE	0.431435358263506	0.0026446048510993	upper	TRUE	0.431435358263506	0.0026446048510993	upper	TRUE	652.54279033511	Agtr2
Ahcyl1	lower	FALSE	-0.0784164531541846	0.414016993319024	lower	TRUE	-0.0802556264651094	0.0165437375492679	NA	FALSE	-0.0802556264651094	0.0165437375492679	lower	TRUE	9761.1818145983	Ahcyl1
Ahcyl2	lower	FALSE	-0.0834303697268055	0.787191315084115	lower	TRUE	-0.116739338631256	0.0767790728864675	NA	FALSE	-0.116739338631256	0.0767790728864675	lower	TRUE	4623.11273972579	Ahcyl2
Ahr	upper	FALSE	0.165136042502574	0.517456742181207	upper	TRUE	0.336456250850046	0.0134479263949961	upper	TRUE	0.336456250850046	0.0134479263949961	upper	TRUE	1255.36972063195	Ahr
AI464131	upper	FALSE	0.236668194733015	0.213939223347717	upper	TRUE	0.264766353485119	0.0368102006792353	NA	FALSE	0.264766353485119	0.0368102006792353	upper	TRUE	253.103705877404	AI464131
AI606473	upper	FALSE	0.115863949636013	0.703961780156725	upper	TRUE	0.29515928758803	0.0295537715743929	NA	FALSE	0.29515928758803	0.0295537715743929	upper	TRUE	2182.49530605079	AI606473
AI607873	lower	FALSE	-0.296250464434558	0.176430419542198	lower	TRUE	-0.336152892142904	0.0434677836339507	NA	FALSE	-0.336152892142904	0.0434677836339507	lower	TRUE	43.4960182886604	AI607873
AI661453	lower	TRUE	-0.304148925892989	0.044267636021491	lower	TRUE	-0.347038217617286	8.81769456566457e-07	lower	TRUE	-0.347038217617286	8.81769456566457e-07	lower	TRUE	1651.77068261531	AI661453
Aifm2	upper	TRUE	0.211167231088696	0.0645690748902007	upper	TRUE	0.219649309125989	0.00876232493939744	NA	FALSE	0.219649309125989	0.00876232493939744	upper	TRUE	596.139645430696	Aifm2
Aim1	lower	TRUE	-0.413161889451377	0.0049846324450598	lower	TRUE	-0.504662663694947	3.19699906635239e-20	lower	TRUE	-0.504662663694947	3.19699906635239e-20	lower	TRUE	1302.58623113793	Aim1
Aipl1	lower	FALSE	-0.276796086551013	0.193586930676872	lower	TRUE	-0.28317297972197	0.0915774716361286	NA	FALSE	-0.28317297972197	0.0915774716361286	lower	TRUE	194.824213913792	Aipl1
Aire	lower	FALSE	-0.255336525172596	0.184748370568768	lower	TRUE	-0.517518113941896	0.000719814192204282	NA	FALSE	-0.517518113941896	0.000719814192204282	lower	TRUE	23.4257599311935	Aire
Airn	upper	FALSE	0.193098469976201	0.131952608708675	upper	TRUE	0.202499312818441	0.0133383902285562	NA	FALSE	0.202499312818441	0.0133383902285562	upper	TRUE	477.75067536545	Airn
AK129341	upper	FALSE	0.202398172123128	0.263565500913335	upper	TRUE	0.21738187180371	0.0496676756844869	NA	FALSE	0.21738187180371	0.0496676756844869	upper	TRUE	296.025664128236	AK129341
Ak2	lower	FALSE	-0.0815478974651523	0.289270836872162	lower	TRUE	-0.0828340753088462	0.0342738982073481	NA	FALSE	-0.0828340753088462	0.0342738982073481	lower	TRUE	3958.18613858929	Ak2
Akap12	upper	TRUE	0.448105555803539	0.00208337650693342	upper	TRUE	0.495677404660796	1.14424870724334e-06	upper	TRUE	0.495677404660796	1.14424870724334e-06	upper	TRUE	6484.76689103781	Akap12
Akap13	upper	TRUE	0.17305782271291	0.0265545442023242	upper	TRUE	0.173024083018157	0.00885328756238864	upper	TRUE	0.173024083018157	0.00885328756238864	upper	TRUE	6413.49533893988	Akap13
Akap2	upper	FALSE	0.139848480284612	0.432150159552462	upper	TRUE	0.152924487999521	0.0771502967992191	NA	FALSE	0.152924487999521	0.0771502967992191	upper	TRUE	6176.83827253899	Akap2
Akap6	upper	FALSE	0.227429867404633	0.348947518896309	upper	TRUE	0.310506763518154	0.0148230317252941	upper	TRUE	0.310506763518154	0.0148230317252941	upper	TRUE	565.302563882412	Akap6
Akirin2	upper	FALSE	0.0843313826364339	0.213939223347717	upper	TRUE	0.0847399038213057	0.0820140856848388	NA	FALSE	0.0847399038213057	0.0820140856848388	upper	TRUE	2404.71047519139	Akirin2
Akt2	upper	FALSE	0.0840531171514021	0.176228323807716	upper	TRUE	0.0842744735825893	0.00188865285818883	NA	FALSE	0.0842744735825893	0.00188865285818883	upper	TRUE	6196.59212278597	Akt2
Alb	upper	TRUE	0.494477894565653	0.00373588021718844	upper	TRUE	0.514758203197884	0.000710003072802188	NA	FALSE	0.514758203197884	0.000710003072802188	upper	TRUE	17.9542731384871	Alb
Alcam	upper	FALSE	0.091009107683639	0.792655343756458	upper	TRUE	0.169329247186887	0.0939228876673041	NA	FALSE	0.169329247186887	0.0939228876673041	upper	TRUE	9924.0308528455	Alcam
Aldh1a2	upper	TRUE	0.463160059419963	0.00794239534603797	upper	TRUE	0.518655818437388	4.97523165546326e-05	upper	TRUE	0.518655818437388	4.97523165546326e-05	upper	TRUE	3191.98501312382	Aldh1a2
Aldh3a1	upper	FALSE	0.312548618471516	0.144726130606968	upper	TRUE	0.303387070306562	0.0847828357501598	NA	FALSE	0.303387070306562	0.0847828357501598	upper	TRUE	20.2004662269754	Aldh3a1
Aldh3b2	lower	TRUE	-0.473070508217379	0.00810297543580654	lower	TRUE	-0.64598250373857	4.60779591843494e-07	NA	FALSE	-0.64598250373857	4.60779591843494e-07	lower	TRUE	112.674855035407	Aldh3b2
Aldh5a1	lower	TRUE	-0.152419886596763	0.0341656066220186	lower	TRUE	-0.15356178746317	0.00777245963659138	NA	FALSE	-0.15356178746317	0.00777245963659138	lower	TRUE	2030.65854363093	Aldh5a1
Aldh6a1	upper	TRUE	0.21417629056611	0.0958548730656493	upper	TRUE	0.220321001213989	0.0136274365749947	NA	FALSE	0.220321001213989	0.0136274365749947	upper	TRUE	1513.80860729016	Aldh6a1
Alk	upper	TRUE	0.436102730588249	0.014613043688701	upper	TRUE	0.442924834105829	0.00415634172382029	NA	FALSE	0.442924834105829	0.00415634172382029	upper	TRUE	26.257221168206	Alk
Alpk1	upper	TRUE	0.348617035146443	0.00064754436963395	upper	TRUE	0.359365744676246	9.90252499563192e-06	NA	FALSE	0.359365744676246	9.90252499563192e-06	upper	TRUE	543.070607238306	Alpk1
Alpk2	upper	FALSE	0.307756752272548	0.153723318022291	upper	TRUE	0.416021443777951	0.00914506041338875	upper	TRUE	0.416021443777951	0.00914506041338875	upper	TRUE	251.719590372889	Alpk2
Alpl	upper	FALSE	0.180494035647478	0.429582418686536	upper	TRUE	0.237901989423343	0.0743496314869097	upper	TRUE	0.237901989423343	0.0743496314869097	upper	TRUE	7190.2410753742	Alpl
Alx1	upper	TRUE	0.470336648057145	0.000892424896219617	upper	TRUE	0.968558398375815	2.19218611837771e-12	upper	TRUE	0.968558398375815	2.19218611837771e-12	upper	TRUE	45.3573990043574	Alx1
Amacr	upper	FALSE	0.200470775408036	0.43643099911749	upper	TRUE	0.324353609780121	0.00125118722659368	upper	TRUE	0.324353609780121	0.00125118722659368	upper	TRUE	1082.33565405036	Amacr
Amigo1	upper	TRUE	0.283039733312913	0.000346455152328984	upper	TRUE	0.287530102449865	8.26056752555671e-07	upper	TRUE	0.287530102449865	8.26056752555671e-07	upper	TRUE	1203.9434948474	Amigo1
Ampd3	upper	TRUE	0.38144599957372	0.0520768148866718	upper	TRUE	0.45812105183867	0.00310878841012722	upper	TRUE	0.45812105183867	0.00310878841012722	upper	TRUE	388.157108485605	Ampd3
Amph	upper	TRUE	0.491147467980309	1.996843693799e-06	upper	TRUE	0.490292110636684	3.26826430806858e-07	NA	FALSE	0.490292110636684	3.26826430806858e-07	upper	TRUE	205.704708609022	Amph
Angpt1	upper	FALSE	0.158424640294936	0.47745476602048	upper	TRUE	0.190662517758243	0.0659831095331689	NA	FALSE	0.190662517758243	0.0659831095331689	upper	TRUE	1940.01526462801	Angpt1
Angptl1	upper	TRUE	0.367998741722179	0.0550696828368637	upper	TRUE	0.362631122873727	0.0256665856798782	upper	TRUE	0.362631122873727	0.0256665856798782	upper	TRUE	350.999512576981	Angptl1
Angptl2	upper	TRUE	0.32418871930288	0.000353636568730302	upper	TRUE	0.323510756054629	0.000101560043057692	upper	TRUE	0.323510756054629	0.000101560043057692	upper	TRUE	3162.24148748433	Angptl2
Angptl7	lower	FALSE	-0.300345697324486	0.159169423767424	lower	TRUE	-0.345446779829936	0.0250682558228444	NA	FALSE	-0.345446779829936	0.0250682558228444	lower	TRUE	69.1513570740633	Angptl7
Ank2	upper	TRUE	0.308141291152687	0.0464092171224147	upper	TRUE	0.329110595501868	0.00100349029642653	upper	TRUE	0.329110595501868	0.00100349029642653	upper	TRUE	2055.63018142601	Ank2
Ank3	lower	FALSE	-0.152950902997113	0.535816294049642	lower	TRUE	-0.219193943182003	0.0231258021200097	lower	TRUE	-0.219193943182003	0.0231258021200097	lower	TRUE	4006.116433596	Ank3
Ankmy2	upper	FALSE	0.0925602177172696	0.198798859312969	upper	TRUE	0.0932689807300959	0.0815991341077718	NA	FALSE	0.0932689807300959	0.0815991341077718	upper	TRUE	1695.08547114434	Ankmy2
Ankrd13c	lower	FALSE	-0.104014831809208	0.394959257227811	lower	TRUE	-0.107929229449805	0.0165752261487555	NA	FALSE	-0.107929229449805	0.0165752261487555	lower	TRUE	1278.18811069061	Ankrd13c
Ankrd22	lower	TRUE	-0.350802166973768	0.0645690748902007	lower	TRUE	-0.36098309243793	0.0172380142517195	NA	FALSE	-0.36098309243793	0.0172380142517195	lower	TRUE	150.458086058209	Ankrd22
Ankrd33b	lower	FALSE	-0.12944875228208	0.641764877088976	lower	TRUE	-0.286012825823901	0.0740324524726532	NA	FALSE	-0.286012825823901	0.0740324524726532	lower	TRUE	83.5852837028972	Ankrd33b
Ankrd35	lower	FALSE	-0.285660551544125	0.162546124575611	lower	TRUE	-0.288462548153071	0.0771502967992191	NA	FALSE	-0.288462548153071	0.0771502967992191	lower	TRUE	217.25936740327	Ankrd35
Ankrd49	lower	FALSE	-0.0971229745981335	0.148284872206146	lower	TRUE	-0.0973420955310054	0.0324094024415623	NA	FALSE	-0.0973420955310054	0.0324094024415623	lower	TRUE	979.221603514241	Ankrd49
Ankrd6	lower	FALSE	-0.160524474614196	0.445582763253758	lower	TRUE	-0.18261648028171	0.00438930274226875	NA	FALSE	-0.18261648028171	0.00438930274226875	lower	TRUE	3712.96263078026	Ankrd6
Ano1	lower	TRUE	-0.322247115976108	0.032192886578641	lower	TRUE	-0.322178762660411	0.0106277703013236	lower	TRUE	-0.322178762660411	0.0106277703013236	lower	TRUE	1379.73637677818	Ano1
Ano10	upper	FALSE	0.111530715187298	0.377925600339675	upper	TRUE	0.11373955341369	0.0250682558228444	NA	FALSE	0.11373955341369	0.0250682558228444	upper	TRUE	1130.07489185192	Ano10
Ano4	lower	TRUE	-0.364364797608215	0.0663281399528984	lower	TRUE	-0.351737081133529	0.0366080913957355	NA	FALSE	-0.351737081133529	0.0366080913957355	lower	TRUE	55.8897400565151	Ano4
Ano9	lower	FALSE	-0.204808605440796	0.14120314233905	lower	TRUE	-0.225961203405407	0.000480062863669648	NA	FALSE	-0.225961203405407	0.000480062863669648	lower	TRUE	743.239843193771	Ano9
Anp32a	lower	TRUE	-0.0863609072337622	0.078731954322393	lower	TRUE	-0.0862039571278198	0.0193601176885269	NA	FALSE	-0.0862039571278198	0.0193601176885269	lower	TRUE	11041.5628155412	Anp32a
Anpep	upper	FALSE	0.170529820019589	0.156139520914593	upper	TRUE	0.172399082164719	0.0772934956729574	NA	FALSE	0.172399082164719	0.0772934956729574	upper	TRUE	871.787435829879	Anpep
Antxr1	upper	FALSE	0.148843887540038	0.261573057726707	upper	TRUE	0.160622150553995	0.0173550741652117	upper	TRUE	0.160622150553995	0.0173550741652117	upper	TRUE	12200.1810736243	Antxr1
Antxr2	upper	FALSE	0.236928137325331	0.113002326106012	upper	TRUE	0.26273355184322	0.0108708243184855	upper	TRUE	0.26273355184322	0.0108708243184855	upper	TRUE	1143.12706533211	Antxr2
Anxa11	lower	FALSE	-0.105962994504016	0.688972218182276	lower	TRUE	-0.131048919760115	0.0869766314402195	NA	FALSE	-0.131048919760115	0.0869766314402195	lower	TRUE	994.421213566825	Anxa11
Anxa4	lower	FALSE	-0.171422329263938	0.300417266140506	lower	TRUE	-0.187080331403812	0.0023652657120719	lower	TRUE	-0.187080331403812	0.0023652657120719	lower	TRUE	1822.23722532188	Anxa4
Aox1	upper	TRUE	0.32591388237159	0.0801935637372346	upper	TRUE	0.353288378387145	0.0115492193850107	NA	FALSE	0.353288378387145	0.0115492193850107	upper	TRUE	57.5234000391831	Aox1
Aox4	lower	FALSE	-0.329079141472058	0.116834388338878	lower	TRUE	-0.387727950775622	0.0114004609924524	lower	TRUE	-0.387727950775622	0.0114004609924524	lower	TRUE	382.818011584093	Aox4
Ap1ar	upper	TRUE	0.0875636176784861	0.0528610755356608	upper	TRUE	0.0874955674865928	0.0327385721840022	NA	FALSE	0.0874955674865928	0.0327385721840022	upper	TRUE	2681.00029211178	Ap1ar
Ap1m2	lower	TRUE	-0.276948199827278	2.28368145571385e-05	lower	TRUE	-0.28056350140982	1.43175697619132e-09	lower	TRUE	-0.28056350140982	1.43175697619132e-09	lower	TRUE	1296.67622718888	Ap1m2
Apba1	upper	FALSE	0.282843613010332	0.198240643746157	upper	TRUE	0.383045746426773	0.00968188163545426	upper	TRUE	0.383045746426773	0.00968188163545426	upper	TRUE	468.074148247957	Apba1
Apbb2	upper	TRUE	0.234169066014812	0.0125266522228217	upper	TRUE	0.247252342442466	2.01458695429303e-06	upper	TRUE	0.247252342442466	2.01458695429303e-06	upper	TRUE	1626.84475624218	Apbb2
Apc2	upper	TRUE	0.325655090397689	0.00167837820633799	upper	TRUE	0.3268018335715	0.000410531107835374	upper	TRUE	0.3268018335715	0.000410531107835374	upper	TRUE	835.195860543382	Apc2
Apex1	lower	TRUE	-0.170325947358461	0.0547864979357262	lower	TRUE	-0.171123903269007	0.00586926341105412	lower	TRUE	-0.171123903269007	0.00586926341105412	lower	TRUE	1404.17382218525	Apex1
Aplp2	upper	FALSE	0.0991855701639491	0.324413823538986	upper	TRUE	0.102084395184084	0.0357021138484413	NA	FALSE	0.102084395184084	0.0357021138484413	upper	TRUE	11064.9653601615	Aplp2
Apoo	lower	TRUE	-0.223567325315228	0.0384629635718182	lower	TRUE	-0.226706857285437	0.0116238986961917	NA	FALSE	-0.226706857285437	0.0116238986961917	lower	TRUE	232.585550778847	Apoo
Appl2	upper	FALSE	0.21100115759419	0.100208717262252	upper	TRUE	0.223762995158741	0.00165713754774038	upper	TRUE	0.223762995158741	0.00165713754774038	upper	TRUE	2611.24557326882	Appl2
Aqp3	lower	TRUE	-0.439245975827416	0.00154345537057215	lower	TRUE	-0.444607814248757	0.000206371483955261	lower	TRUE	-0.444607814248757	0.000206371483955261	lower	TRUE	1002.35123908973	Aqp3
Arap2	lower	TRUE	-0.240257197933662	0.0847159305418992	lower	TRUE	-0.261445752375897	0.00264701267682862	lower	TRUE	-0.261445752375897	0.00264701267682862	lower	TRUE	727.87591692633	Arap2
Arap3	upper	FALSE	0.161726963346716	0.232374827790856	upper	TRUE	0.167973107542935	0.00414568101314258	NA	FALSE	0.167973107542935	0.00414568101314258	upper	TRUE	2834.03609951494	Arap3
Arf2	upper	TRUE	0.101044957157553	0.0705237294364466	upper	TRUE	0.100724038539726	0.0424153565289649	NA	FALSE	0.100724038539726	0.0424153565289649	upper	TRUE	2186.88410663765	Arf2
Arhgap1	upper	TRUE	0.13250676583697	0.041287307634376	upper	TRUE	0.135243748521605	0.000774680309696403	NA	FALSE	0.135243748521605	0.000774680309696403	upper	TRUE	3653.06989824615	Arhgap1
Arhgap15	upper	TRUE	0.398872712175804	0.0127383574204224	upper	TRUE	0.386109283316326	0.00782145784812456	NA	FALSE	0.386109283316326	0.00782145784812456	upper	TRUE	48.5198491126623	Arhgap15
Arhgap26	lower	FALSE	-0.167745344765479	0.514185673841774	lower	TRUE	-0.39371591809134	9.45950296879708e-07	lower	TRUE	-0.39371591809134	9.45950296879708e-07	lower	TRUE	690.45705704948	Arhgap26
Arhgap27	lower	FALSE	-0.112932458285709	0.215826959479725	lower	TRUE	-0.115315932236229	0.0785919532282083	NA	FALSE	-0.115315932236229	0.0785919532282083	lower	TRUE	974.539058926437	Arhgap27
Arhgap31	upper	FALSE	0.242123439565942	0.157336493213232	upper	TRUE	0.291746368976739	3.03273954625856e-07	upper	TRUE	0.291746368976739	3.03273954625856e-07	upper	TRUE	3427.87464186458	Arhgap31
Arhgap42	lower	FALSE	-0.120188238800925	0.571077366213698	lower	TRUE	-0.139183907434562	0.0731353759375756	NA	FALSE	-0.139183907434562	0.0731353759375756	lower	TRUE	4302.79312226355	Arhgap42
Arhgap44	upper	TRUE	0.244183044151908	0.0519562062569835	upper	TRUE	0.249851719415945	0.00502721567361569	NA	FALSE	0.249851719415945	0.00502721567361569	upper	TRUE	448.578734062759	Arhgap44
Arhgef1	upper	FALSE	0.0788741869550625	0.122975856408319	upper	TRUE	0.0792904374011812	0.0300400210899508	NA	FALSE	0.0792904374011812	0.0300400210899508	upper	TRUE	6812.38806434935	Arhgef1
Arhgef16	lower	TRUE	-0.256130338565715	0.00905112405568465	lower	TRUE	-0.266194474322022	0.000207283670913215	NA	FALSE	-0.266194474322022	0.000207283670913215	lower	TRUE	669.017390931781	Arhgef16
Arhgef19	lower	TRUE	-0.313323569241607	0.000261673472331365	lower	TRUE	-0.312163136784769	7.75992504635051e-05	lower	TRUE	-0.312163136784769	7.75992504635051e-05	lower	TRUE	6618.56959900914	Arhgef19
Arhgef25	upper	TRUE	0.244518171312901	0.075430599105641	upper	TRUE	0.265602991172658	0.000107400179433562	upper	TRUE	0.265602991172658	0.000107400179433562	upper	TRUE	6398.2388031178	Arhgef25
Arhgef40	upper	FALSE	0.125953046249624	0.427364289180356	upper	TRUE	0.141167603672189	0.00070335362103035	NA	FALSE	0.141167603672189	0.00070335362103035	upper	TRUE	9088.69776886093	Arhgef40
Arhgef6	upper	TRUE	0.414368857535917	0.00270523176083213	upper	TRUE	0.4211676488923	9.6977291076076e-05	upper	TRUE	0.4211676488923	9.6977291076076e-05	upper	TRUE	402.92349712223	Arhgef6
Arhgef9	upper	FALSE	0.168267289783489	0.14773997965018	upper	TRUE	0.176119737424595	0.00773333522686371	NA	FALSE	0.176119737424595	0.00773333522686371	upper	TRUE	986.597182085845	Arhgef9
Arid3b	lower	FALSE	-0.127928270012746	0.612030072333243	lower	TRUE	-0.157858593378654	0.0542673842825815	NA	FALSE	-0.157858593378654	0.0542673842825815	lower	TRUE	420.058794568013	Arid3b
Arid5a	upper	FALSE	0.248732190321066	0.110998319398761	upper	TRUE	0.25137363540018	0.0475608266479148	NA	FALSE	0.25137363540018	0.0475608266479148	upper	TRUE	204.082928324586	Arid5a
Arl2	lower	FALSE	-0.106284541813626	0.213473554985948	lower	TRUE	-0.106590486331521	0.0985433105637505	NA	FALSE	-0.106590486331521	0.0985433105637505	lower	TRUE	1413.75366643407	Arl2
Arl4c	lower	TRUE	-0.261543379360265	0.0764293226359859	lower	TRUE	-0.307125357963037	3.31251552961505e-12	lower	TRUE	-0.307125357963037	3.31251552961505e-12	lower	TRUE	4343.66702436276	Arl4c
Arl6ip1	lower	TRUE	-0.140058826964156	0.0608021393410484	lower	TRUE	-0.139771791355946	0.0312835037355123	NA	FALSE	-0.139771791355946	0.0312835037355123	lower	TRUE	9254.38738061236	Arl6ip1
Arl6ip5	upper	FALSE	0.0859178591173075	0.436527406239165	upper	TRUE	0.0889599315804075	0.0557511530919882	NA	FALSE	0.0889599315804075	0.0557511530919882	upper	TRUE	2391.68632810006	Arl6ip5
Armc10	lower	TRUE	-0.120307503057922	0.078731954322393	lower	TRUE	-0.118949688484662	0.00886870781407623	NA	FALSE	-0.118949688484662	0.00886870781407623	lower	TRUE	3313.04674380679	Armc10
Arntl	upper	TRUE	0.308981002685764	0.0112449403153851	upper	TRUE	0.308340785728041	0.00334372835004432	upper	TRUE	0.308340785728041	0.00334372835004432	upper	TRUE	683.701656937798	Arntl
Arpc1b	upper	FALSE	0.136914795870769	0.110427204809791	upper	TRUE	0.141355529695892	0.00199216547906082	NA	FALSE	0.141355529695892	0.00199216547906082	upper	TRUE	3030.86758375111	Arpc1b
Arpc4	lower	FALSE	-0.0867397798626857	0.207342027353292	lower	TRUE	-0.0875708273630639	0.0379615488615122	NA	FALSE	-0.0875708273630639	0.0379615488615122	lower	TRUE	3855.58647253043	Arpc4
Arrb1	lower	FALSE	-0.0569992586349096	0.851260427696001	lower	TRUE	-0.206579497102654	0.0477351246426911	NA	FALSE	-0.206579497102654	0.0477351246426911	lower	TRUE	8243.3293450764	Arrb1
Arsa	upper	TRUE	0.231230131767456	0.00482581365984202	upper	TRUE	0.230937192234477	0.00160937086964807	upper	TRUE	0.230937192234477	0.00160937086964807	upper	TRUE	1437.03081409206	Arsa
Artn	upper	FALSE	0.323196197842996	0.113611437889956	upper	TRUE	0.37115428391035	0.0123604253154232	upper	TRUE	0.37115428391035	0.0123604253154232	upper	TRUE	198.897344032998	Artn
Arvcf	lower	FALSE	-0.130550912647348	0.123526775917916	lower	TRUE	-0.128720891772328	0.0446018012765006	NA	FALSE	-0.128720891772328	0.0446018012765006	lower	TRUE	3150.16674006862	Arvcf
Asap1	upper	FALSE	0.127271182102463	0.254874518845294	upper	TRUE	0.132870358929471	0.0246821687860134	upper	TRUE	0.132870358929471	0.0246821687860134	upper	TRUE	6016.15311086485	Asap1
Asap3	upper	FALSE	0.144599820908273	0.143116507753403	upper	TRUE	0.146139728860677	0.0606110679415875	NA	FALSE	0.146139728860677	0.0606110679415875	upper	TRUE	1362.12427530576	Asap3
Asb1	upper	FALSE	0.100900519921907	0.642456116139626	upper	TRUE	0.116437287416637	0.0934057295836085	NA	FALSE	0.116437287416637	0.0934057295836085	upper	TRUE	1197.0646184334	Asb1
Asb4	upper	FALSE	0.273495653461462	0.214509524816252	upper	TRUE	0.372917888077607	5.51749602274344e-05	upper	TRUE	0.372917888077607	5.51749602274344e-05	upper	TRUE	387.062730788679	Asb4
Aspa	upper	FALSE	0.252257847991478	0.2132940354594	upper	TRUE	0.340363781213524	0.0381685000581543	NA	FALSE	0.340363781213524	0.0381685000581543	upper	TRUE	13.867806487151	Aspa
Aspdh	upper	TRUE	0.438281753058518	0.0118886686332129	upper	TRUE	0.417498425187565	0.00781760378977093	NA	FALSE	0.417498425187565	0.00781760378977093	upper	TRUE	25.1288809338853	Aspdh
Asph	upper	FALSE	0.0877169814002536	0.658749604767534	upper	TRUE	0.100127181659508	0.0188718913452769	NA	FALSE	0.100127181659508	0.0188718913452769	upper	TRUE	4591.91940497671	Asph
Aspn	upper	TRUE	0.408039563156061	0.0315214558831057	upper	TRUE	0.733772159826394	8.29634029308452e-10	upper	TRUE	0.733772159826394	8.29634029308452e-10	upper	TRUE	4371.84679193281	Aspn
Astn1	upper	TRUE	0.29889784717683	0.0543285482534163	upper	TRUE	0.323034178658145	0.00047110530188644	NA	FALSE	0.323034178658145	0.00047110530188644	upper	TRUE	376.24106839922	Astn1
Astn2	upper	TRUE	0.580121082080081	1.29700235272671e-05	upper	TRUE	0.63393441259949	1.52300345257625e-09	upper	TRUE	0.63393441259949	1.52300345257625e-09	upper	TRUE	674.154203501017	Astn2
Asxl3	upper	TRUE	0.265453990490466	0.0558047380286483	upper	TRUE	0.29736799275633	0.000331245042129784	upper	TRUE	0.29736799275633	0.000331245042129784	upper	TRUE	1275.14683836058	Asxl3
Atcay	upper	FALSE	0.298660384820423	0.123663513399163	upper	TRUE	0.34799248576805	0.00765123137355862	NA	FALSE	0.34799248576805	0.00765123137355862	upper	TRUE	197.833029107849	Atcay
Ate1	upper	FALSE	0.122608078230955	0.110170907970288	upper	TRUE	0.123829788673125	0.0409702596912169	NA	FALSE	0.123829788673125	0.0409702596912169	upper	TRUE	1795.91129123659	Ate1
Atg16l2	upper	TRUE	0.241293559156799	0.0904859394372551	upper	TRUE	0.24248700115264	0.0415266849058954	upper	TRUE	0.24248700115264	0.0415266849058954	upper	TRUE	720.170916282793	Atg16l2
Atg4d	lower	FALSE	-0.100233188155207	0.337027701848324	lower	TRUE	-0.103165299394843	0.0495859764362819	NA	FALSE	-0.103165299394843	0.0495859764362819	lower	TRUE	1031.39220732483	Atg4d
Atg9a	upper	TRUE	0.136590108528385	0.0385421254939115	upper	TRUE	0.136013068633847	0.00758809302662925	NA	FALSE	0.136013068633847	0.00758809302662925	upper	TRUE	2323.77318161646	Atg9a
Athl1	upper	TRUE	0.173986745841687	0.000286826251195882	upper	TRUE	0.174013225949078	0.000104203387195442	NA	FALSE	0.174013225949078	0.000104203387195442	upper	TRUE	2411.64137773273	Athl1
Atl3	upper	FALSE	0.122922615504684	0.213395122771637	upper	TRUE	0.128851390746296	0.0040816789262864	NA	FALSE	0.128851390746296	0.0040816789262864	upper	TRUE	5449.31207741823	Atl3
Atoh8	upper	TRUE	0.381226853394097	0.00477531771575182	upper	TRUE	0.404824007760564	8.67434737624571e-05	upper	TRUE	0.404824007760564	8.67434737624571e-05	upper	TRUE	439.389207111167	Atoh8
Atox1	lower	FALSE	-0.145581632885646	0.213395122771637	lower	TRUE	-0.148486829500934	0.0475608266479148	lower	TRUE	-0.148486829500934	0.0475608266479148	lower	TRUE	2361.34725234821	Atox1
Atp13a2	lower	FALSE	-0.12718174257117	0.192059706089168	lower	TRUE	-0.129153506794261	0.0584787365032631	NA	FALSE	-0.129153506794261	0.0584787365032631	lower	TRUE	5285.25244382223	Atp13a2
Atp1b2	upper	TRUE	0.857458528293864	4.07507115015852e-17	upper	TRUE	0.851940130450438	4.49395926633189e-18	upper	TRUE	0.851940130450438	4.49395926633189e-18	upper	TRUE	668.296472295349	Atp1b2
Atp2b3	lower	FALSE	-0.093952739641486	0.731076362390542	lower	TRUE	-0.377868718845793	0.00458575789258695	NA	FALSE	-0.377868718845793	0.00458575789258695	lower	TRUE	118.299730769287	Atp2b3
Atp5a1	lower	TRUE	-0.0715482365921168	0.0542146360306029	lower	TRUE	-0.0715726157488137	0.0308467624966411	NA	FALSE	-0.0715726157488137	0.0308467624966411	lower	TRUE	33654.8037404524	Atp5a1
Atp5g3	lower	FALSE	-0.114515936472436	0.162314904803723	lower	TRUE	-0.114244938548802	0.0953021419153046	NA	FALSE	-0.114244938548802	0.0953021419153046	lower	TRUE	8481.88881168428	Atp5g3
Atp5k	lower	TRUE	-0.117250221928366	0.0828355253864551	lower	TRUE	-0.116859517846204	0.0470031362969796	NA	FALSE	-0.116859517846204	0.0470031362969796	lower	TRUE	2276.06386373507	Atp5k
Atp6v0c	lower	FALSE	-0.232679587312324	0.327583559546856	lower	TRUE	-0.295502200590351	0.0799048436759272	lower	TRUE	-0.295502200590351	0.0799048436759272	lower	TRUE	129.68103524108	Atp6v0c
Atp6v1b1	lower	FALSE	-0.216671551807309	0.338850811800836	lower	TRUE	-0.411257728045453	0.0104269298610843	lower	TRUE	-0.411257728045453	0.0104269298610843	lower	TRUE	262.619574130552	Atp6v1b1
Atp6v1b2	lower	FALSE	-0.10963770034522	0.579612669591511	lower	TRUE	-0.114416471283048	0.0826350879661115	NA	FALSE	-0.114416471283048	0.0826350879661115	lower	TRUE	4215.88875649879	Atp6v1b2
Atp6v1d	lower	FALSE	-0.12497676209709	0.321999178583584	lower	TRUE	-0.12696407433521	0.0542673842825815	NA	FALSE	-0.12696407433521	0.0542673842825815	lower	TRUE	1618.57644617009	Atp6v1d
Atp7a	upper	TRUE	0.135633615018556	0.0488956477146857	upper	TRUE	0.136259073164397	0.0135530598010047	NA	FALSE	0.136259073164397	0.0135530598010047	upper	TRUE	2037.26581531909	Atp7a
Atp8a1	upper	TRUE	0.223230474446549	0.0619142914499199	upper	TRUE	0.226399790327281	0.022781665796043	upper	TRUE	0.226399790327281	0.022781665796043	upper	TRUE	1220.15701723101	Atp8a1
Atp8b1	lower	FALSE	-0.178398956405119	0.390246741342601	lower	TRUE	-0.224177797997959	0.0155502533480371	NA	FALSE	-0.224177797997959	0.0155502533480371	lower	TRUE	479.745733170337	Atp8b1
Atrnl1	upper	FALSE	0.147786308159276	0.310191381695436	upper	TRUE	0.163167580801571	4.04356827584341e-06	NA	FALSE	0.163167580801571	4.04356827584341e-06	upper	TRUE	3781.59157681541	Atrnl1
Atxn7l2	upper	TRUE	0.206781108018733	0.032192886578641	upper	TRUE	0.214123658148524	3.31710174163511e-05	upper	TRUE	0.214123658148524	3.31710174163511e-05	upper	TRUE	1687.02509141447	Atxn7l2
Aurka	lower	TRUE	-0.161587721614377	0.0805403444783476	lower	TRUE	-0.160944374314099	0.0417047638727528	lower	TRUE	-0.160944374314099	0.0417047638727528	lower	TRUE	2178.73278826671	Aurka
Auts2	upper	FALSE	0.118639433689608	0.130843460199385	upper	TRUE	0.121998802144729	0.00251479382173197	NA	FALSE	0.121998802144729	0.00251479382173197	upper	TRUE	3916.48687635162	Auts2
Avpr1a	upper	TRUE	0.417423490872929	0.0276129748887119	upper	TRUE	0.413045867771848	0.0107596136009726	NA	FALSE	0.413045867771848	0.0107596136009726	upper	TRUE	46.0365432681414	Avpr1a
Axl	upper	FALSE	0.205383311850091	0.129459011781499	upper	TRUE	0.225008188123266	0.0013537295359904	upper	TRUE	0.225008188123266	0.0013537295359904	upper	TRUE	5983.42573051439	Axl
B230217C12Rik	upper	TRUE	0.302598172428788	0.00990192913269118	upper	TRUE	0.303087191385796	0.003313093257727	NA	FALSE	0.303087191385796	0.003313093257727	upper	TRUE	170.393274018038	B230217C12Rik
B2m	upper	TRUE	0.313880886476367	0.000219707563807426	upper	TRUE	0.326130478189308	1.19305661422298e-08	upper	TRUE	0.326130478189308	1.19305661422298e-08	upper	TRUE	3369.99970651927	B2m
B3galnt1	upper	TRUE	0.17919062416163	0.0981242970489944	upper	TRUE	0.177521745049423	0.0346651683263272	NA	FALSE	0.177521745049423	0.0346651683263272	upper	TRUE	511.497313713092	B3galnt1
B3galt1	upper	TRUE	0.353136841677313	0.0660758816014815	upper	TRUE	0.487760199291842	1.91742086965865e-08	upper	TRUE	0.487760199291842	1.91742086965865e-08	upper	TRUE	359.606231122662	B3galt1
B3galt5	lower	TRUE	-0.457371925768015	0.00263637397414447	lower	TRUE	-0.452894411637814	0.0010101356921036	NA	FALSE	-0.452894411637814	0.0010101356921036	lower	TRUE	87.169267149436	B3galt5
B3gat1	upper	TRUE	0.297169284352967	0.0570501136764697	upper	TRUE	0.693384584075242	1.83016635012377e-06	upper	TRUE	0.693384584075242	1.83016635012377e-06	upper	TRUE	97.0444959891144	B3gat1
B4galt1	upper	FALSE	0.102009105737486	0.223229955764186	upper	TRUE	0.102686547286558	0.00853905632158157	NA	FALSE	0.102686547286558	0.00853905632158157	upper	TRUE	4596.59187616322	B4galt1
B4galt3	lower	FALSE	-0.077004424084021	0.116446472402304	lower	TRUE	-0.0768355213505873	0.0476239395005136	NA	FALSE	-0.0768355213505873	0.0476239395005136	lower	TRUE	2365.0619156931	B4galt3
B4galt4	upper	TRUE	0.25512012142981	0.0197688439967104	upper	TRUE	0.258500293595693	0.00228947275671567	upper	TRUE	0.258500293595693	0.00228947275671567	upper	TRUE	644.423310522211	B4galt4
B4galt5	upper	TRUE	0.217360533766662	0.0633293777831152	upper	TRUE	0.236063049952935	9.44338810237182e-05	NA	FALSE	0.236063049952935	9.44338810237182e-05	upper	TRUE	1268.06509329644	B4galt5
B630019K06Rik	upper	FALSE	0.21660881030099	0.162463755595931	upper	TRUE	0.236718452920652	0.000406431326359588	NA	FALSE	0.236718452920652	0.000406431326359588	upper	TRUE	311.733568622425	B630019K06Rik
B930041F14Rik	upper	FALSE	0.210824494352655	0.146473837079241	upper	TRUE	0.226006149144243	0.00153730835436432	NA	FALSE	0.226006149144243	0.00153730835436432	upper	TRUE	827.064184066307	B930041F14Rik
B9d2	upper	FALSE	0.142600828763659	0.172975944998058	upper	TRUE	0.144788160775758	0.064921093674955	NA	FALSE	0.144788160775758	0.064921093674955	upper	TRUE	530.742721890733	B9d2
Baalc	upper	FALSE	0.197926881555954	0.444878155031647	upper	TRUE	0.30666906711406	0.0486138383005007	NA	FALSE	0.30666906711406	0.0486138383005007	upper	TRUE	443.598468498814	Baalc
Bace1	upper	FALSE	0.112262943636827	0.116834388338878	upper	TRUE	0.112117039841549	0.0367246483629147	NA	FALSE	0.112117039841549	0.0367246483629147	upper	TRUE	4565.76335413514	Bace1
Bace2	upper	TRUE	0.710835969732934	1.50588900099154e-06	upper	TRUE	0.71107646509439	1.86960904657425e-07	upper	TRUE	0.71107646509439	1.86960904657425e-07	upper	TRUE	112.874286650774	Bace2
Bag2	lower	FALSE	-0.173788095306678	0.379666212614793	lower	TRUE	-0.19216319715105	0.00286469237934856	NA	FALSE	-0.19216319715105	0.00286469237934856	lower	TRUE	898.196577739193	Bag2
Bai2	upper	TRUE	0.283551350483035	0.0402353906882983	upper	TRUE	0.303587527439544	4.5977235825626e-05	upper	TRUE	0.303587527439544	4.5977235825626e-05	upper	TRUE	3282.3701398177	Bai2
Baiap2	lower	FALSE	-0.135916072027875	0.163652778499248	lower	TRUE	-0.139717158686563	0.0438351059176601	NA	FALSE	-0.139717158686563	0.0438351059176601	lower	TRUE	2098.88702636232	Baiap2
Baiap3	upper	TRUE	0.442600362698444	0.0112449403153851	upper	TRUE	0.4821512883556	0.000536715242617604	upper	TRUE	0.4821512883556	0.000536715242617604	upper	TRUE	109.994892971448	Baiap3
Bambi	lower	FALSE	-0.116062094242076	0.696844155174246	lower	TRUE	-0.240963877568916	0.000922345905406418	lower	TRUE	-0.240963877568916	0.000922345905406418	lower	TRUE	3138.73602198452	Bambi
Barx1	upper	TRUE	0.437434656902313	0.000226570493063408	upper	TRUE	0.45054696333686	4.15795711212957e-06	upper	TRUE	0.45054696333686	4.15795711212957e-06	upper	TRUE	11043.0495702041	Barx1
Barx2	lower	FALSE	-0.263299910784102	0.176649781089822	lower	TRUE	-0.314317737068287	0.00657848051224507	NA	FALSE	-0.314317737068287	0.00657848051224507	lower	TRUE	500.443228113324	Barx2
Basp1	upper	FALSE	0.100907818830933	0.102593464041347	upper	TRUE	0.100705846465982	0.0333509609426463	NA	FALSE	0.100705846465982	0.0333509609426463	upper	TRUE	7354.8160138008	Basp1
Batf3	upper	FALSE	0.244960180632982	0.150837907185931	upper	TRUE	0.278480895862234	0.00268043900055567	NA	FALSE	0.278480895862234	0.00268043900055567	upper	TRUE	428.134988601222	Batf3
Bbs1	upper	FALSE	0.116032826161768	0.130021267786605	upper	TRUE	0.115527606180573	0.0653452199881607	NA	FALSE	0.115527606180573	0.0653452199881607	upper	TRUE	988.692768391435	Bbs1
BC064078	lower	FALSE	-0.301916105604431	0.136471042656906	lower	TRUE	-0.365721103106508	0.00190130964016863	NA	FALSE	-0.365721103106508	0.00190130964016863	lower	TRUE	474.146930427591	BC064078
Bcam	lower	TRUE	-0.181350575069078	0.0277083408601059	lower	TRUE	-0.185688596566028	0.00045769903222742	lower	TRUE	-0.185688596566028	0.00045769903222742	lower	TRUE	9953.55689220347	Bcam
Bcas3	upper	FALSE	0.172083978111412	0.228598668902879	upper	TRUE	0.181755148316942	0.0452707700443073	NA	FALSE	0.181755148316942	0.0452707700443073	upper	TRUE	1123.71704817943	Bcas3
Bche	upper	FALSE	0.258617635919644	0.254560631386978	upper	TRUE	0.378761651066324	0.000196309404566897	NA	FALSE	0.378761651066324	0.000196309404566897	upper	TRUE	282.77402190903	Bche
Bcl11a	lower	TRUE	-0.212937861931003	0.00244593908818895	lower	TRUE	-0.211686957997816	0.000966069988828333	lower	TRUE	-0.211686957997816	0.000966069988828333	lower	TRUE	5817.33076287382	Bcl11a
Bcl6	upper	FALSE	0.286080744485639	0.150001881201755	upper	TRUE	0.313251540609549	0.0259349324625943	NA	FALSE	0.313251540609549	0.0259349324625943	upper	TRUE	387.710172959582	Bcl6
Bdh1	lower	FALSE	-0.191774216326222	0.427264502398948	lower	TRUE	-0.27145428157671	0.000183888359772892	NA	FALSE	-0.27145428157671	0.000183888359772892	lower	TRUE	1692.75902877505	Bdh1
Bdnf	upper	FALSE	0.196320507226804	0.198860529504304	upper	TRUE	0.205963214696259	0.0589245827032758	NA	FALSE	0.205963214696259	0.0589245827032758	upper	TRUE	161.535094748529	Bdnf
Bex1	lower	TRUE	-0.260702704531588	0.00224157020928718	lower	TRUE	-0.260318100362815	0.000180148398222279	lower	TRUE	-0.260318100362815	0.000180148398222279	lower	TRUE	869.914471564064	Bex1
Bex4	lower	TRUE	-0.274657147824158	0.0577866919213034	lower	TRUE	-0.29088395481479	0.00115129222362998	NA	FALSE	-0.29088395481479	0.00115129222362998	lower	TRUE	731.786306453103	Bex4
Bfar	upper	FALSE	0.102806332266225	0.106017623536759	upper	TRUE	0.10242614319052	0.0266856696396139	NA	FALSE	0.10242614319052	0.0266856696396139	upper	TRUE	2150.07805188464	Bfar
Bgn	upper	TRUE	0.325556233542305	3.23197838327401e-05	upper	TRUE	0.325342483172551	6.98579923863166e-06	upper	TRUE	0.325342483172551	6.98579923863166e-06	upper	TRUE	16065.852005842	Bgn
Bhlha15	lower	TRUE	-0.364968840984189	0.0671294087626085	lower	TRUE	-0.373254617280338	0.0246965190770164	NA	FALSE	-0.373254617280338	0.0246965190770164	lower	TRUE	21.4872497823243	Bhlha15
Bhlhe41	upper	FALSE	0.141684762476928	0.626628971265493	upper	TRUE	0.244309796837576	0.0690697783709472	NA	FALSE	0.244309796837576	0.0690697783709472	upper	TRUE	83.4075646723743	Bhlhe41
Bivm	lower	TRUE	-0.10491411479747	0.0798923500715482	lower	TRUE	-0.104617426582675	0.0491427990981028	NA	FALSE	-0.104617426582675	0.0491427990981028	lower	TRUE	1187.09166195664	Bivm
Blnk	lower	FALSE	-0.211635997694078	0.393842455984574	lower	TRUE	-0.416238617898493	5.01986995400043e-05	lower	TRUE	-0.416238617898493	5.01986995400043e-05	lower	TRUE	574.715002217171	Blnk
Blvrb	upper	TRUE	0.197047962649706	0.0700518728803952	upper	TRUE	0.195345975535683	0.0187048295305415	upper	TRUE	0.195345975535683	0.0187048295305415	upper	TRUE	604.420016992125	Blvrb
Bmp1	upper	TRUE	0.221688164995506	0.0121521334897019	upper	TRUE	0.222376280139349	0.00181067597068566	upper	TRUE	0.222376280139349	0.00181067597068566	upper	TRUE	12610.0427616798	Bmp1
Bmp2k	lower	FALSE	-0.117211141837052	0.601943480429318	lower	TRUE	-0.130050845381047	0.0866339879348194	NA	FALSE	-0.130050845381047	0.0866339879348194	lower	TRUE	2002.01605488526	Bmp2k
Bmp6	upper	FALSE	0.18863548782204	0.416119807690339	upper	TRUE	0.535970277805044	4.21756961776182e-08	upper	TRUE	0.535970277805044	4.21756961776182e-08	upper	TRUE	918.705351916038	Bmp6
Bmp8a	lower	FALSE	-0.0895172281406186	0.571151374669866	lower	TRUE	-0.285414777793644	0.0950953079278207	NA	FALSE	-0.285414777793644	0.0950953079278207	lower	TRUE	89.5646408830749	Bmp8a
Bmper	upper	FALSE	0.208313797740443	0.196658976021956	upper	TRUE	1.11503218129097	2.06372768129094e-19	upper	TRUE	1.11503218129097	2.06372768129094e-19	upper	TRUE	1031.10093789467	Bmper
Bnc2	upper	FALSE	0.181492802749769	0.181164002038124	upper	TRUE	0.18141456145785	0.0661696388896603	NA	FALSE	0.18141456145785	0.0661696388896603	upper	TRUE	1542.18457412021	Bnc2
Bnipl	lower	TRUE	-0.363761536588794	0.00585495483970247	lower	TRUE	-0.374859662860478	0.00017045201567025	lower	TRUE	-0.374859662860478	0.00017045201567025	lower	TRUE	441.884552913298	Bnipl
Boc	upper	FALSE	0.173649759688994	0.49563321857581	upper	TRUE	0.255963727733788	0.00075566812949063	upper	TRUE	0.255963727733788	0.00075566812949063	upper	TRUE	2435.14435712119	Boc
Bod1	lower	TRUE	-0.156155638494893	0.0278916556188146	lower	TRUE	-0.155240573719465	0.0051550883280776	NA	FALSE	-0.155240573719465	0.0051550883280776	lower	TRUE	2317.61751546033	Bod1
Bok	lower	TRUE	-0.202264965675392	0.0118404715690968	lower	TRUE	-0.202682317835084	0.00436694357881364	lower	TRUE	-0.202682317835084	0.00436694357881364	lower	TRUE	1231.31846051353	Bok
Bpgm	lower	FALSE	-0.152234913587073	0.185079664995428	lower	TRUE	-0.153786961472625	0.0154622453173403	NA	FALSE	-0.153786961472625	0.0154622453173403	lower	TRUE	1521.94048578322	Bpgm
Brix1	lower	TRUE	-0.0889549976661889	0.0623153257004547	lower	TRUE	-0.0887487406361352	0.0328824882585965	NA	FALSE	-0.0887487406361352	0.0328824882585965	lower	TRUE	2278.50531660475	Brix1
Bscl2	upper	TRUE	0.125843033016093	0.0671937529079545	upper	TRUE	0.125285490766344	0.032213749076569	NA	FALSE	0.125285490766344	0.032213749076569	upper	TRUE	1124.95374653057	Bscl2
Bsn	upper	TRUE	0.251278918612521	0.044043506103674	upper	TRUE	0.252529063940227	0.0170113488652649	NA	FALSE	0.252529063940227	0.0170113488652649	upper	TRUE	151.165255518831	Bsn
Btbd11	lower	FALSE	-0.108650355911179	0.687623995201124	lower	TRUE	-0.148803623291137	0.0871169530436716	NA	FALSE	-0.148803623291137	0.0871169530436716	lower	TRUE	1795.29102163432	Btbd11
Btbd17	lower	TRUE	-0.375275710557615	0.0315214558831057	lower	TRUE	-0.624654612882551	2.56139370847418e-05	NA	FALSE	-0.624654612882551	2.56139370847418e-05	lower	TRUE	22.7066929213527	Btbd17
Btbd3	upper	FALSE	0.100047772449165	0.266009890445671	upper	TRUE	0.100136906614183	0.0721459487179555	NA	FALSE	0.100136906614183	0.0721459487179555	upper	TRUE	2413.1210225317	Btbd3
Btd	upper	FALSE	0.125273073009395	0.117341768163786	upper	TRUE	0.124602396227748	0.0636091207649887	NA	FALSE	0.124602396227748	0.0636091207649887	upper	TRUE	990.34999932001	Btd
Btg2	lower	TRUE	-0.285067394422788	6.98687861147183e-07	lower	TRUE	-0.28444608754555	2.46186968454529e-07	lower	TRUE	-0.28444608754555	2.46186968454529e-07	lower	TRUE	1519.78037355103	Btg2
Bub1	lower	TRUE	-0.199876713554823	0.0664570018165399	lower	TRUE	-0.200148961972577	0.0286296923208162	lower	TRUE	-0.200148961972577	0.0286296923208162	lower	TRUE	3020.62159043279	Bub1
Bub1b	lower	FALSE	-0.18646222327334	0.135363096171414	lower	TRUE	-0.185497728568223	0.0680690103835601	lower	TRUE	-0.185497728568223	0.0680690103835601	lower	TRUE	4645.09131804968	Bub1b
Bud31	lower	TRUE	-0.150551569797795	0.0182961311177997	lower	TRUE	-0.150735053239975	0.00759318047011931	NA	FALSE	-0.150735053239975	0.00759318047011931	lower	TRUE	1813.64648141494	Bud31
Bves	upper	FALSE	0.204367457370208	0.383245774804766	upper	TRUE	0.326591738375058	0.057035325278535	NA	FALSE	0.326591738375058	0.057035325278535	upper	TRUE	42.7430832426377	Bves
C1qbp	lower	TRUE	-0.120664700594392	0.0577211380163827	lower	TRUE	-0.120700212292432	0.0233692581652255	NA	FALSE	-0.120700212292432	0.0233692581652255	lower	TRUE	4002.6427787585	C1qbp
C1ql1	upper	FALSE	0.164490941223172	0.535816294049642	upper	TRUE	0.406211384080335	0.000197368133335096	upper	TRUE	0.406211384080335	0.000197368133335096	upper	TRUE	492.186974057182	C1ql1
C1qtnf3	upper	FALSE	0.263107531294209	0.214360837258992	upper	TRUE	0.362824894356517	0.0295755732808616	upper	TRUE	0.362824894356517	0.0295755732808616	upper	TRUE	3241.34412540483	C1qtnf3
C1qtnf6	upper	FALSE	0.191365007816739	0.10017667087762	upper	TRUE	0.202400490662358	0.0016485039291873	upper	TRUE	0.202400490662358	0.0016485039291873	upper	TRUE	3174.08911841102	C1qtnf6
C1qtnf7	upper	TRUE	0.303888165249281	0.0926397573935912	upper	TRUE	0.348748470683783	0.00637542691314444	upper	TRUE	0.348748470683783	0.00637542691314444	upper	TRUE	248.696577710659	C1qtnf7
C77080	lower	FALSE	-0.107751359461334	0.182113809039493	lower	TRUE	-0.108603460706882	0.0963432120801339	lower	TRUE	-0.108603460706882	0.0963432120801339	lower	TRUE	3927.5543767019	C77080
Cables1	upper	FALSE	0.150444750454027	0.104106106994111	upper	TRUE	0.154626278173036	0.0132692000566719	NA	FALSE	0.154626278173036	0.0132692000566719	upper	TRUE	898.232895546733	Cables1
Cabp1	upper	TRUE	0.263799811746763	0.0968684683695653	upper	TRUE	0.258825032613552	0.0578857531455706	NA	FALSE	0.258825032613552	0.0578857531455706	upper	TRUE	85.0043437050416	Cabp1
Cacna1b	lower	TRUE	-0.301651701600213	0.0368685068848906	lower	TRUE	-0.298052825235141	0.0174860324936152	NA	FALSE	-0.298052825235141	0.0174860324936152	lower	TRUE	244.050404043891	Cacna1b
Cacna1c	upper	FALSE	0.205411578929406	0.2737303748531	upper	TRUE	0.250739753432466	0.000108864122805857	upper	TRUE	0.250739753432466	0.000108864122805857	upper	TRUE	2321.45055531237	Cacna1c
Cacna1d	upper	TRUE	0.347648043627264	0.00811927278041813	upper	TRUE	0.357267384279692	0.000353395431474992	upper	TRUE	0.357267384279692	0.000353395431474992	upper	TRUE	684.758685699792	Cacna1d
Cacna1g	upper	TRUE	0.319674466465965	2.07804597976644e-05	upper	TRUE	0.32163102321067	5.02586372709929e-07	upper	TRUE	0.32163102321067	5.02586372709929e-07	upper	TRUE	13320.5418260937	Cacna1g
Cacna1h	upper	FALSE	0.229182567927288	0.117847370652978	upper	TRUE	0.257163227387064	0.000246411744460198	upper	TRUE	0.257163227387064	0.000246411744460198	upper	TRUE	3670.02060973412	Cacna1h
Cacna2d2	upper	FALSE	0.278865632097877	0.141259751405602	upper	TRUE	0.614639136183676	2.60582841114286e-05	upper	TRUE	0.614639136183676	2.60582841114286e-05	upper	TRUE	1805.28671246994	Cacna2d2
Cacnb4	upper	FALSE	0.217268613089004	0.131865175624731	upper	TRUE	0.216120351073833	0.0692292171325725	NA	FALSE	0.216120351073833	0.0692292171325725	upper	TRUE	152.730138523267	Cacnb4
Cacng4	lower	FALSE	-0.18746136648596	0.379583010403419	lower	TRUE	-0.200140610545611	0.0934057295836085	NA	FALSE	-0.200140610545611	0.0934057295836085	lower	TRUE	327.255330681309	Cacng4
Cacng7	upper	TRUE	0.297545880252511	0.0275291045131389	upper	TRUE	0.338891887669799	7.00673787384553e-08	upper	TRUE	0.338891887669799	7.00673787384553e-08	upper	TRUE	1437.87103664326	Cacng7
Cacng8	upper	TRUE	0.417243730517105	0.0272860737086745	upper	TRUE	0.455764194840676	0.00345472938427627	NA	FALSE	0.455764194840676	0.00345472938427627	upper	TRUE	48.2000549453847	Cacng8
Cadm1	lower	TRUE	-0.20562946546823	0.0502560647186449	lower	TRUE	-0.205380244787989	0.0157822834148889	lower	TRUE	-0.205380244787989	0.0157822834148889	lower	TRUE	4245.52917476689	Cadm1
Cadm2	upper	FALSE	0.236762555781688	0.321508966243907	upper	TRUE	0.430258888602893	0.00283873186601867	upper	TRUE	0.430258888602893	0.00283873186601867	upper	TRUE	214.767110186965	Cadm2
Calcb	upper	TRUE	0.509401838242179	0.00344555889492124	upper	TRUE	0.557086421697868	0.000234691585208513	upper	TRUE	0.557086421697868	0.000234691585208513	upper	TRUE	157.087927763881	Calcb
Calcoco1	upper	FALSE	0.17158644410752	0.168186481449417	upper	TRUE	0.171154980674471	0.0914396227877959	NA	FALSE	0.171154980674471	0.0914396227877959	upper	TRUE	3289.19702119914	Calcoco1
Cald1	upper	FALSE	0.0958681425338284	0.379323299693798	upper	TRUE	0.099096730347677	0.0542673842825815	NA	FALSE	0.099096730347677	0.0542673842825815	upper	TRUE	15049.6339408324	Cald1
Calm4	lower	FALSE	-0.0517801560091124	0.888122961370185	lower	TRUE	-0.293515569198878	0.0840640368538254	NA	FALSE	-0.293515569198878	0.0840640368538254	lower	TRUE	95.327704048295	Calm4
Calml4	upper	FALSE	0.152912549024967	0.584389116593545	upper	TRUE	0.254781710560874	0.00994266364681893	NA	FALSE	0.254781710560874	0.00994266364681893	upper	TRUE	345.694752615364	Calml4
Caln1	upper	TRUE	0.323831109080014	0.0206058651409112	upper	TRUE	0.541160105652034	6.4616185593483e-05	NA	FALSE	0.541160105652034	6.4616185593483e-05	upper	TRUE	12.2976661262338	Caln1
Camk1d	upper	FALSE	0.286554877404223	0.180944796410816	upper	TRUE	0.350920685173875	0.0181089854057163	upper	TRUE	0.350920685173875	0.0181089854057163	upper	TRUE	1293.91243038506	Camk1d
Camk2b	upper	TRUE	0.405287894474955	0.0208613815599414	upper	TRUE	0.396104524699204	0.0103521730356821	NA	FALSE	0.396104524699204	0.0103521730356821	upper	TRUE	56.5047969382556	Camk2b
Camk4	upper	FALSE	0.198625459422211	0.426748486914567	upper	TRUE	0.318688470305949	0.000144616962986603	upper	TRUE	0.318688470305949	0.000144616962986603	upper	TRUE	782.192146386668	Camk4
Camsap3	lower	TRUE	-0.270449235387863	0.00035768521186674	lower	TRUE	-0.27409385743697	8.38548756058304e-07	lower	TRUE	-0.27409385743697	8.38548756058304e-07	lower	TRUE	1506.77694431263	Camsap3
Camta2	upper	TRUE	0.14320409062043	0.0798405407619004	upper	TRUE	0.143561965996699	0.0288059494237689	NA	FALSE	0.143561965996699	0.0288059494237689	upper	TRUE	2241.84486815685	Camta2
Cap2	upper	TRUE	0.553896348318054	0.000546675942435667	upper	TRUE	0.634885940349488	1.30368290956171e-06	upper	TRUE	0.634885940349488	1.30368290956171e-06	upper	TRUE	186.216433627506	Cap2
Capn1	lower	FALSE	-0.136518464117963	0.310488984873226	lower	TRUE	-0.147805673374301	0.0164133788831322	NA	FALSE	-0.147805673374301	0.0164133788831322	lower	TRUE	2486.86028908294	Capn1
Capn6	upper	FALSE	0.136323129450762	0.642259530650393	upper	TRUE	0.253183155321444	0.0152463924480875	upper	TRUE	0.253183155321444	0.0152463924480875	upper	TRUE	9035.9405853926	Capn6
Capns1	upper	TRUE	0.125894957744371	0.0107947061442337	upper	TRUE	0.125438014441065	0.00564852336907191	upper	TRUE	0.125438014441065	0.00564852336907191	upper	TRUE	6022.80679891436	Capns1
Capns2	lower	FALSE	-0.256295616484651	0.269004744278761	lower	TRUE	-0.292380422815939	0.0869766314402195	NA	FALSE	-0.292380422815939	0.0869766314402195	lower	TRUE	71.0076258225919	Capns2
Capsl	lower	FALSE	-0.317910172281468	0.133891943621529	lower	TRUE	-0.405947747326314	0.00798900240106725	NA	FALSE	-0.405947747326314	0.00798900240106725	lower	TRUE	29.1407579848936	Capsl
Capza2	lower	FALSE	-0.0761048065928986	0.512756371185312	lower	TRUE	-0.0781832197469756	0.0919984743648814	NA	FALSE	-0.0781832197469756	0.0919984743648814	lower	TRUE	5163.18267343963	Capza2
Car11	upper	TRUE	0.587677440386949	3.42210896846516e-05	upper	TRUE	0.638379796928093	1.3178467402966e-08	upper	TRUE	0.638379796928093	1.3178467402966e-08	upper	TRUE	348.444661990552	Car11
Car5b	upper	TRUE	0.333894945067277	0.0146254493699055	upper	TRUE	0.338125072843028	0.00291267697450926	NA	FALSE	0.338125072843028	0.00291267697450926	upper	TRUE	102.811189151099	Car5b
Card10	lower	FALSE	-0.255581360575969	0.130816847991805	lower	TRUE	-0.287469737108442	0.00542222023598735	lower	TRUE	-0.287469737108442	0.00542222023598735	lower	TRUE	1025.25857020824	Card10
Card6	upper	TRUE	0.291983436036994	0.0596773056118411	upper	TRUE	0.335367506571548	7.26006957540293e-05	NA	FALSE	0.335367506571548	7.26006957540293e-05	upper	TRUE	253.748943319491	Card6
Casc5	lower	FALSE	-0.19319483475173	0.281842528808219	lower	TRUE	-0.213710097989701	0.0514419274379262	lower	TRUE	-0.213710097989701	0.0514419274379262	lower	TRUE	1111.78616514242	Casc5
Casp1	upper	TRUE	0.696257217918895	8.94023066889576e-06	upper	TRUE	0.723520393288907	2.63949294832458e-07	upper	TRUE	0.723520393288907	2.63949294832458e-07	upper	TRUE	77.7491099798173	Casp1
Casp3	lower	TRUE	-0.129684719830101	0.0134267238813068	lower	TRUE	-0.129510905830226	0.00754144366193744	NA	FALSE	-0.129510905830226	0.00754144366193744	lower	TRUE	1887.61753968892	Casp3
Casp6	lower	FALSE	-0.102052879996798	0.163652778499248	lower	TRUE	-0.103698693986004	0.0467706727816564	NA	FALSE	-0.103698693986004	0.0467706727816564	lower	TRUE	1469.94710825885	Casp6
Casz1	lower	FALSE	-0.130589280171884	0.664139105976444	lower	TRUE	-0.234281608094474	4.63793695661647e-05	lower	TRUE	-0.234281608094474	4.63793695661647e-05	lower	TRUE	2523.59785635547	Casz1
Cav1	lower	FALSE	-0.145445726239008	0.242115795372336	lower	TRUE	-0.153216410515996	0.0476239395005136	NA	FALSE	-0.153216410515996	0.0476239395005136	lower	TRUE	3771.89385411277	Cav1
Cav2	lower	FALSE	-0.246055476630852	0.176953609478708	lower	TRUE	-0.295952955099718	1.50467154443286e-05	NA	FALSE	-0.295952955099718	1.50467154443286e-05	lower	TRUE	680.812402624685	Cav2
Cblc	lower	TRUE	-0.39749483324634	0.00809084758815766	lower	TRUE	-0.442745961114473	1.86413276611618e-05	NA	FALSE	-0.442745961114473	1.86413276611618e-05	lower	TRUE	179.80111590683	Cblc
Cbln1	upper	TRUE	0.344527341874621	0.089277466651808	upper	TRUE	0.595299095070592	6.70344514325816e-06	upper	TRUE	0.595299095070592	6.70344514325816e-06	upper	TRUE	618.639360860977	Cbln1
Cbln4	upper	FALSE	0.13478865258288	0.344979420956713	upper	TRUE	0.295057916210146	0.0383348056596678	upper	TRUE	0.295057916210146	0.0383348056596678	upper	TRUE	33.2250966228619	Cbln4
Cbr2	lower	FALSE	-0.112751784475572	0.683961207137636	lower	TRUE	-0.254024295500717	0.0939228876673041	NA	FALSE	-0.254024295500717	0.0939228876673041	lower	TRUE	139.928416667768	Cbr2
Cbx1	lower	TRUE	-0.139922472957875	0.00118723653839747	lower	TRUE	-0.139527181524609	0.000664089047024314	lower	TRUE	-0.139527181524609	0.000664089047024314	lower	TRUE	4552.31236264526	Cbx1
Cbx2	lower	FALSE	-0.141417713173881	0.233022667221486	lower	TRUE	-0.145602588666016	0.00057023700145254	lower	TRUE	-0.145602588666016	0.00057023700145254	lower	TRUE	4824.98990693035	Cbx2
Cc2d2a	upper	TRUE	0.205371806643905	0.00198186308531377	upper	TRUE	0.210898955469526	6.12603921680326e-08	NA	FALSE	0.210898955469526	6.12603921680326e-08	upper	TRUE	1420.57263980385	Cc2d2a
Ccdc106	upper	FALSE	0.130719153895263	0.13419363414998	upper	TRUE	0.131758365866652	0.0413576368908492	NA	FALSE	0.131758365866652	0.0413576368908492	upper	TRUE	1097.08306644915	Ccdc106
Ccdc115	lower	FALSE	-0.101094991208712	0.155985091448013	lower	TRUE	-0.101033354073678	0.0978743876902368	NA	FALSE	-0.101033354073678	0.0978743876902368	lower	TRUE	1014.30193723577	Ccdc115
Ccdc120	lower	FALSE	-0.124323978441482	0.358757611159137	lower	TRUE	-0.134509358512536	0.00139389309595197	NA	FALSE	-0.134509358512536	0.00139389309595197	lower	TRUE	1441.72939129484	Ccdc120
Ccdc157	upper	TRUE	0.245118941100011	0.000183491270436697	upper	TRUE	0.244403858294201	7.4965480959404e-05	upper	TRUE	0.244403858294201	7.4965480959404e-05	upper	TRUE	2323.36509428051	Ccdc157
Ccdc159	upper	TRUE	0.318715596678978	0.0454211261110794	upper	TRUE	0.314416107065425	0.02274126155263	NA	FALSE	0.314416107065425	0.02274126155263	upper	TRUE	200.783634231364	Ccdc159
Ccdc162	lower	FALSE	-0.295108180456466	0.170602149193237	lower	TRUE	-0.295116766578806	0.0877448365058343	NA	FALSE	-0.295116766578806	0.0877448365058343	lower	TRUE	128.635006244991	Ccdc162
Ccdc28b	upper	FALSE	0.198141601423426	0.210968361029408	upper	TRUE	0.210113922984803	0.0207218146225216	NA	FALSE	0.210113922984803	0.0207218146225216	upper	TRUE	623.357925458015	Ccdc28b
Ccdc64b	lower	FALSE	-0.172288842021985	0.519468554932769	lower	TRUE	-0.279997425625178	0.0994728962944884	NA	FALSE	-0.279997425625178	0.0994728962944884	lower	TRUE	93.2966859798712	Ccdc64b
Ccdc68	lower	TRUE	-0.463178989739194	0.00939138247743396	lower	TRUE	-0.474028623725876	0.00200181161787118	lower	TRUE	-0.474028623725876	0.00200181161787118	lower	TRUE	176.46096652664	Ccdc68
Ccdc74a	upper	TRUE	0.260844897614151	0.0183420334798065	upper	TRUE	0.267514219301309	0.00195142541307521	NA	FALSE	0.267514219301309	0.00195142541307521	upper	TRUE	196.470347164835	Ccdc74a
Ccdc80	upper	TRUE	0.402409205312096	0.0147074587032237	upper	TRUE	0.39718105440542	0.00581833877281779	upper	TRUE	0.39718105440542	0.00581833877281779	upper	TRUE	801.224452525141	Ccdc80
Ccdc82	lower	FALSE	-0.145440341760378	0.360673509520943	lower	TRUE	-0.165575878054101	0.0445307560184424	NA	FALSE	-0.165575878054101	0.0445307560184424	lower	TRUE	3345.10580070613	Ccdc82
Ccdc88c	lower	FALSE	-0.165617866601248	0.314025495071577	lower	TRUE	-0.175994170666649	0.0303546460649174	NA	FALSE	-0.175994170666649	0.0303546460649174	lower	TRUE	1692.9471459322	Ccdc88c
Ccl11	upper	TRUE	0.356385941226389	0.0581600274573296	upper	TRUE	0.339066211757671	0.0340609132590067	NA	FALSE	0.339066211757671	0.0340609132590067	upper	TRUE	17.3847403956917	Ccl11
Ccnd3	upper	FALSE	0.0930149523515709	0.484581608716174	upper	TRUE	0.10030350904587	0.0778500730485589	NA	FALSE	0.10030350904587	0.0778500730485589	upper	TRUE	6539.75896682377	Ccnd3
Ccnf	lower	FALSE	-0.138412275811367	0.151047010196848	lower	TRUE	-0.13826670776198	0.0772934956729574	lower	TRUE	-0.13826670776198	0.0772934956729574	lower	TRUE	2589.18981067224	Ccnf
Ccnjl	lower	FALSE	-0.123374414365285	0.100364546099188	lower	TRUE	-0.12278597161283	0.0643519632241054	NA	FALSE	-0.12278597161283	0.0643519632241054	lower	TRUE	609.921922651967	Ccnjl
Ccpg1	upper	TRUE	0.194102351587163	0.0100640315367966	upper	TRUE	0.195335185436493	0.00184765203154216	upper	TRUE	0.195335185436493	0.00184765203154216	upper	TRUE	1691.3886490714	Ccpg1
Ccr7	upper	FALSE	0.251067829279504	0.237372895664335	upper	TRUE	0.395233710524082	0.0158007597543276	NA	FALSE	0.395233710524082	0.0158007597543276	upper	TRUE	19.3104157133422	Ccr7
Cct6a	lower	FALSE	-0.136186380676389	0.12720921500556	lower	TRUE	-0.135736217515231	0.0639167876976022	lower	TRUE	-0.135736217515231	0.0639167876976022	lower	TRUE	7954.05126939856	Cct6a
Cd109	upper	FALSE	0.186635779699455	0.214159485448514	upper	TRUE	0.210227792826783	7.27412242109496e-05	upper	TRUE	0.210227792826783	7.27412242109496e-05	upper	TRUE	2420.3613077644	Cd109
Cd151	lower	TRUE	-0.181565288743793	0.000673993167591462	lower	TRUE	-0.182152584646078	6.59131450507034e-06	NA	FALSE	-0.182152584646078	6.59131450507034e-06	lower	TRUE	3507.49735123118	Cd151
Cd164l2	lower	TRUE	-0.374573146102767	0.0373872581882458	lower	TRUE	-0.375130639601958	0.0125547092236873	NA	FALSE	-0.375130639601958	0.0125547092236873	lower	TRUE	60.3655352209634	Cd164l2
Cd1d2	lower	TRUE	-0.338706889554735	0.0668322559244729	lower	TRUE	-0.330281551694804	0.0378075794304451	NA	FALSE	-0.330281551694804	0.0378075794304451	lower	TRUE	78.1311611346297	Cd1d2
Cd24a	lower	FALSE	-0.185360095595999	0.413092235542499	lower	TRUE	-0.255214044334241	1.35522202405527e-06	lower	TRUE	-0.255214044334241	1.35522202405527e-06	lower	TRUE	17573.6407864429	Cd24a
Cd276	upper	TRUE	0.107865513070079	0.0468513019872371	upper	TRUE	0.107705084166494	0.0263909838611212	NA	FALSE	0.107705084166494	0.0263909838611212	upper	TRUE	4503.27726608932	Cd276
Cd2ap	lower	FALSE	-0.102863347470244	0.336830172239519	lower	TRUE	-0.106026897186888	0.00992259292134079	NA	FALSE	-0.106026897186888	0.00992259292134079	lower	TRUE	4488.78622624397	Cd2ap
Cd302	upper	FALSE	0.20224543563952	0.116834388338878	upper	TRUE	0.204229552820257	0.0477034036845317	NA	FALSE	0.204229552820257	0.0477034036845317	upper	TRUE	790.123299282427	Cd302
Cd36	upper	FALSE	0.319077109755145	0.104106106994111	upper	TRUE	0.31059136003952	0.0577360374878802	NA	FALSE	0.31059136003952	0.0577360374878802	upper	TRUE	94.0050366739831	Cd36
Cd55	lower	TRUE	-0.412849196023041	0.0118404715690968	lower	TRUE	-0.477536108075432	1.81201759433903e-05	NA	FALSE	-0.477536108075432	1.81201759433903e-05	lower	TRUE	168.944281130467	Cd55
Cd59a	lower	FALSE	-0.190583232078487	0.37146572011429	lower	TRUE	-0.234334073792408	0.00531849631484564	lower	TRUE	-0.234334073792408	0.00531849631484564	lower	TRUE	1410.98941057851	Cd59a
Cd74	lower	FALSE	-0.154568382688042	0.575182034494915	lower	TRUE	-0.297610030117206	0.0146783850304447	NA	FALSE	-0.297610030117206	0.0146783850304447	lower	TRUE	191.203685583182	Cd74
Cd79b	upper	FALSE	0.271840788523235	0.213129805821442	upper	TRUE	0.284048374626272	0.0911701708420849	NA	FALSE	0.284048374626272	0.0911701708420849	upper	TRUE	68.984886688254	Cd79b
Cd9	lower	FALSE	-0.115015873300816	0.267577895037114	lower	TRUE	-0.11735252226064	0.0181089854057163	NA	FALSE	-0.11735252226064	0.0181089854057163	lower	TRUE	4115.69533411871	Cd9
Cdan1	upper	FALSE	0.141841250988911	0.290164450665555	upper	TRUE	0.144435229099779	0.0986944276652451	upper	TRUE	0.144435229099779	0.0986944276652451	upper	TRUE	2219.68840312188	Cdan1
Cdc34	lower	FALSE	-0.129213002683377	0.357673637929527	lower	TRUE	-0.131018747913698	0.0997133729701172	NA	FALSE	-0.131018747913698	0.0997133729701172	lower	TRUE	1612.39150659205	Cdc34
Cdc42ep4	upper	FALSE	0.0719960299561336	0.726888689525984	upper	TRUE	0.0894977533387233	0.099343946844836	NA	FALSE	0.0894977533387233	0.099343946844836	upper	TRUE	4633.40600384782	Cdc42ep4
Cdc42se1	lower	TRUE	-0.118571146677212	0.00600140944196072	lower	TRUE	-0.118689970070522	0.000195435627035017	NA	FALSE	-0.118689970070522	0.000195435627035017	lower	TRUE	5394.92958823855	Cdc42se1
Cdca4	lower	FALSE	-0.145722204929972	0.169931893391045	lower	TRUE	-0.145263143150982	0.078367667311942	lower	TRUE	-0.145263143150982	0.078367667311942	lower	TRUE	3068.83928334331	Cdca4
Cdca5	lower	FALSE	-0.156911224590344	0.168984233964745	lower	TRUE	-0.156425107193628	0.0986944276652451	lower	TRUE	-0.156425107193628	0.0986944276652451	lower	TRUE	1192.62597021046	Cdca5
Cdca7l	lower	TRUE	-0.237132299686255	5.4787076586425e-05	lower	TRUE	-0.236122153488795	1.64477725823268e-05	lower	TRUE	-0.236122153488795	1.64477725823268e-05	lower	TRUE	1670.38733926147	Cdca7l
Cdca8	lower	TRUE	-0.201771134051146	0.0671937529079545	lower	TRUE	-0.201154053898778	0.0328008628657443	lower	TRUE	-0.201154053898778	0.0328008628657443	lower	TRUE	3081.09961486078	Cdca8
Cdcp1	lower	FALSE	-0.195199172982047	0.229862412415733	lower	TRUE	-0.220583046548562	0.0108398798674191	lower	TRUE	-0.220583046548562	0.0108398798674191	lower	TRUE	1669.4308535762	Cdcp1
Cdh1	lower	FALSE	-0.212241787271178	0.134186733414901	lower	TRUE	-0.2401966375228	2.99048730975245e-05	lower	TRUE	-0.2401966375228	2.99048730975245e-05	lower	TRUE	7604.95450313024	Cdh1
Cdh10	upper	TRUE	0.415590762568197	0.0261390674873639	upper	TRUE	0.77196539207805	2.21429055298658e-11	upper	TRUE	0.77196539207805	2.21429055298658e-11	upper	TRUE	189.722697002236	Cdh10
Cdh11	upper	TRUE	0.397253519020582	3.66101165823232e-08	upper	TRUE	0.406814649726239	1.74274060354842e-17	upper	TRUE	0.406814649726239	1.74274060354842e-17	upper	TRUE	18573.4229897399	Cdh11
Cdh13	upper	TRUE	0.579759105620831	1.25397048574536e-07	upper	TRUE	0.57507374906053	2.59533742030896e-08	upper	TRUE	0.57507374906053	2.59533742030896e-08	upper	TRUE	488.61728847708	Cdh13
Cdh2	upper	FALSE	0.165947584328868	0.348217069872247	upper	TRUE	0.197904571840085	0.0278334799973714	upper	TRUE	0.197904571840085	0.0278334799973714	upper	TRUE	2825.01664630102	Cdh2
Cdh3	lower	FALSE	-0.127778783632631	0.593919822041385	lower	TRUE	-0.165917636965897	0.00318655275627535	lower	TRUE	-0.165917636965897	0.00318655275627535	lower	TRUE	4985.87878752368	Cdh3
Cdh8	upper	TRUE	0.929508636691419	6.46471129471332e-11	upper	TRUE	0.910227279863287	1.62378080089831e-11	upper	TRUE	0.910227279863287	1.62378080089831e-11	upper	TRUE	117.942329948247	Cdh8
Cdk14	upper	TRUE	0.259954077775446	7.08092941364453e-08	upper	TRUE	0.261163930310884	8.88802572385127e-10	upper	TRUE	0.261163930310884	8.88802572385127e-10	upper	TRUE	2615.30666443906	Cdk14
Cdk18	lower	FALSE	-0.079993768574606	0.807224127398467	lower	TRUE	-0.189253627835437	0.042992587144404	NA	FALSE	-0.189253627835437	0.042992587144404	lower	TRUE	679.988403520509	Cdk18
Cdk19	upper	TRUE	0.172041551277499	4.69332521689521e-10	upper	TRUE	0.17193556022648	3.3103604702551e-10	NA	FALSE	0.17193556022648	3.3103604702551e-10	upper	TRUE	3321.66175639985	Cdk19
Cdk2ap1	lower	TRUE	-0.125792036497096	0.0812717624500867	lower	TRUE	-0.12545822171781	0.0449625533093793	lower	TRUE	-0.12545822171781	0.0449625533093793	lower	TRUE	9340.96732360778	Cdk2ap1
Cdk7	upper	TRUE	0.106425009846606	0.000168216407733981	upper	TRUE	0.106323940854156	0.000150132060293777	NA	FALSE	0.106323940854156	0.000150132060293777	upper	TRUE	2989.72020857438	Cdk7
Cdkl2	lower	TRUE	-0.292180145750866	0.0648514223930752	lower	TRUE	-0.335685051929496	1.15641437997636e-05	NA	FALSE	-0.335685051929496	1.15641437997636e-05	lower	TRUE	366.7342681289	Cdkl2
Cdkn1c	upper	FALSE	0.232639521414383	0.293129948930423	upper	TRUE	0.263453560027542	0.0158090802546192	upper	TRUE	0.263453560027542	0.0158090802546192	upper	TRUE	12605.929963504	Cdkn1c
Cdkn2aipnl	lower	FALSE	-0.109164776143838	0.166670761498716	lower	TRUE	-0.110005943678939	0.00716554040613878	NA	FALSE	-0.110005943678939	0.00716554040613878	lower	TRUE	2082.20985534657	Cdkn2aipnl
Cdkn3	lower	FALSE	-0.21837964070036	0.126928545369276	lower	TRUE	-0.220421687792612	0.0530985730487082	NA	FALSE	-0.220421687792612	0.0530985730487082	lower	TRUE	255.69743609019	Cdkn3
Cdo1	upper	FALSE	0.0973982450327052	0.725374790560507	upper	TRUE	0.315175263084301	0.0213280384408699	NA	FALSE	0.315175263084301	0.0213280384408699	upper	TRUE	1241.63105691278	Cdo1
Cds1	lower	FALSE	-0.240227932225638	0.245404704516487	lower	TRUE	-0.304767683415343	0.00212265002078047	lower	TRUE	-0.304767683415343	0.00212265002078047	lower	TRUE	1898.14225725318	Cds1
Cdyl2	upper	FALSE	0.176520604614929	0.318001058441758	upper	TRUE	0.188266660575183	0.0321967818413858	NA	FALSE	0.188266660575183	0.0321967818413858	upper	TRUE	519.55412347723	Cdyl2
Cebpa	upper	FALSE	0.266802536026223	0.132574614635289	upper	TRUE	0.314101589004464	0.00358477335155338	upper	TRUE	0.314101589004464	0.00358477335155338	upper	TRUE	819.964000841139	Cebpa
Cebpb	lower	FALSE	-0.168073635724792	0.522066712373231	lower	TRUE	-0.228374353531445	0.0521907594936062	NA	FALSE	-0.228374353531445	0.0521907594936062	lower	TRUE	332.873786688614	Cebpb
Cebpd	upper	TRUE	0.252819530961749	0.0693982621955279	upper	TRUE	0.253750869167317	0.0300079530554139	NA	FALSE	0.253750869167317	0.0300079530554139	upper	TRUE	269.073112372011	Cebpd
Celf2	lower	FALSE	-0.132406601860842	0.258887482763342	lower	TRUE	-0.139700341223858	0.0272310517023121	NA	FALSE	-0.139700341223858	0.0272310517023121	lower	TRUE	3801.84797415716	Celf2
Celf4	upper	TRUE	0.319726495423021	0.0881546926225278	upper	TRUE	0.392988746537846	0.000183524727169469	NA	FALSE	0.392988746537846	0.000183524727169469	upper	TRUE	353.176322290495	Celf4
Celf5	upper	FALSE	0.197198712832262	0.168984233964745	upper	TRUE	0.197375346432875	0.0878634287899511	upper	TRUE	0.197375346432875	0.0878634287899511	upper	TRUE	1015.23127648792	Celf5
Celsr1	lower	TRUE	-0.216164575769791	0.0858358355815872	lower	TRUE	-0.221975556305778	0.00370731453489385	lower	TRUE	-0.221975556305778	0.00370731453489385	lower	TRUE	6155.31763736471	Celsr1
Celsr2	lower	TRUE	-0.25225488210993	0.084073115426349	lower	TRUE	-0.287578069078263	8.71973299622618e-09	lower	TRUE	-0.287578069078263	8.71973299622618e-09	lower	TRUE	5551.57859436862	Celsr2
Cenph	lower	TRUE	-0.194741303180556	0.0806171214419812	lower	TRUE	-0.193345433444518	0.0397476992900076	NA	FALSE	-0.193345433444518	0.0397476992900076	lower	TRUE	963.115209171058	Cenph
Cenpi	lower	FALSE	-0.139154201539473	0.157465258593848	lower	TRUE	-0.138792208212018	0.0956674684304961	NA	FALSE	-0.138792208212018	0.0956674684304961	lower	TRUE	1137.27505353718	Cenpi
Cenpt	lower	FALSE	-0.0848368641800832	0.403166890480399	lower	TRUE	-0.0863559368613486	0.0522052123727358	NA	FALSE	-0.0863559368613486	0.0522052123727358	lower	TRUE	2234.95406895544	Cenpt
Cep152	lower	TRUE	-0.168099881944566	0.0197688439967104	lower	TRUE	-0.16776979384772	0.0102644089043275	NA	FALSE	-0.16776979384772	0.0102644089043275	lower	TRUE	1098.76782607222	Cep152
Cercam	upper	TRUE	0.358584298244012	0.00118674299949247	upper	TRUE	0.366181430602244	5.00929030528069e-06	upper	TRUE	0.366181430602244	5.00929030528069e-06	upper	TRUE	1770.29488205695	Cercam
Cerk	lower	FALSE	-0.126260684385512	0.508541514996838	lower	TRUE	-0.14426564511094	0.00181441717836834	NA	FALSE	-0.14426564511094	0.00181441717836834	lower	TRUE	2100.44841542011	Cerk
Cerkl	upper	FALSE	0.289748381025963	0.18330449735457	upper	TRUE	0.372100936606405	0.0246821687860134	NA	FALSE	0.372100936606405	0.0246821687860134	upper	TRUE	18.8493133313701	Cerkl
Cflar	upper	FALSE	0.106439892741365	0.105449185799855	upper	TRUE	0.105969854619857	0.0561712452783035	NA	FALSE	0.105969854619857	0.0561712452783035	upper	TRUE	2620.29068860398	Cflar
Cftr	lower	FALSE	-0.205798555541839	0.386870564975555	lower	TRUE	-0.335025358639703	0.0449625533093793	NA	FALSE	-0.335025358639703	0.0449625533093793	lower	TRUE	90.869439955519	Cftr
Cgn	lower	FALSE	-0.250095248696549	0.284228612683792	lower	TRUE	-0.357526504267046	0.0193295146277489	lower	TRUE	-0.357526504267046	0.0193295146277489	lower	TRUE	491.416046890596	Cgn
Cgnl1	lower	FALSE	-0.159171273749428	0.500539473582907	lower	TRUE	-0.212182195934038	0.0381685000581543	lower	TRUE	-0.212182195934038	0.0381685000581543	lower	TRUE	5976.38910748239	Cgnl1
Cgrrf1	lower	FALSE	-0.171294390123764	0.256597292147925	lower	TRUE	-0.173242966265465	0.0800165008751364	NA	FALSE	-0.173242966265465	0.0800165008751364	lower	TRUE	329.761295247924	Cgrrf1
Chadl	upper	FALSE	0.200584252813734	0.345408485654334	upper	TRUE	0.233606785060514	0.0916479260228562	NA	FALSE	0.233606785060514	0.0916479260228562	upper	TRUE	102.281865800436	Chadl
Chchd10	lower	FALSE	-0.139917839749584	0.631148706543622	lower	TRUE	-0.271749055487654	0.0229326526150438	NA	FALSE	-0.271749055487654	0.0229326526150438	lower	TRUE	214.94621426146	Chchd10
Chchd2	lower	TRUE	-0.217618979108187	0.00224492082006588	lower	TRUE	-0.218839358831918	0.000575269982387163	lower	TRUE	-0.218839358831918	0.000575269982387163	lower	TRUE	4718.45457234949	Chchd2
Chchd4	lower	FALSE	-0.138141835210827	0.191895282688009	lower	TRUE	-0.142166722308786	0.0659066456973587	NA	FALSE	-0.142166722308786	0.0659066456973587	lower	TRUE	656.287436989247	Chchd4
Chd5	upper	TRUE	0.474688093255113	1.04820592013009e-06	upper	TRUE	0.477184260433785	1.00661593474377e-07	NA	FALSE	0.477184260433785	1.00661593474377e-07	upper	TRUE	157.173691870204	Chd5
Chd7	upper	TRUE	0.2237071093796	0.050346576840997	upper	TRUE	0.229532415131752	0.00681657574359106	NA	FALSE	0.229532415131752	0.00681657574359106	upper	TRUE	795.459138242172	Chd7
Chd9	upper	FALSE	0.184130889970966	0.153263644698284	upper	TRUE	0.198335682477723	2.60209002573171e-05	NA	FALSE	0.198335682477723	2.60209002573171e-05	upper	TRUE	3085.1589790331	Chd9
Chek1	lower	FALSE	-0.123463959179999	0.239778212087076	lower	TRUE	-0.124000348338635	0.0554175885849383	NA	FALSE	-0.124000348338635	0.0554175885849383	lower	TRUE	1421.36182214848	Chek1
Chek2	lower	FALSE	-0.151258544991057	0.124978131744132	lower	TRUE	-0.154707006876799	0.0382260200440417	NA	FALSE	-0.154707006876799	0.0382260200440417	lower	TRUE	716.056332451069	Chek2
Chfr	lower	FALSE	-0.0742838548095291	0.458963322168608	lower	TRUE	-0.0769011883022188	0.0870352753636775	NA	FALSE	-0.0769011883022188	0.0870352753636775	lower	TRUE	2459.50891631499	Chfr
Chgb	upper	TRUE	0.594889702789126	0.000321199322817427	upper	TRUE	0.572337170150912	0.000147394518369566	NA	FALSE	0.572337170150912	0.000147394518369566	upper	TRUE	35.3191083373983	Chgb
Chkb	lower	TRUE	-0.313850188668731	0.0223727195947424	lower	TRUE	-0.318193518878961	0.0068829842785285	NA	FALSE	-0.318193518878961	0.0068829842785285	lower	TRUE	122.194534273504	Chkb
Chmp4c	lower	FALSE	-0.100803677335846	0.727789832827668	lower	TRUE	-0.289243168758242	0.0138148654099908	NA	FALSE	-0.289243168758242	0.0138148654099908	lower	TRUE	419.818523389295	Chmp4c
Chpf	upper	TRUE	0.154529654831084	0.0473675888693312	upper	TRUE	0.15953905600144	0.000445453209056162	NA	FALSE	0.15953905600144	0.000445453209056162	upper	TRUE	2631.11729808606	Chpf
Chpf2	upper	FALSE	0.141322374636297	0.164695484173209	upper	TRUE	0.142002677049173	0.0905541808434465	NA	FALSE	0.142002677049173	0.0905541808434465	upper	TRUE	2231.41369220198	Chpf2
Chpt1	upper	FALSE	0.151356560818653	0.208642268787342	upper	TRUE	0.159923247475288	0.0126166457107433	NA	FALSE	0.159923247475288	0.0126166457107433	upper	TRUE	771.867516379741	Chpt1
Chrd	upper	TRUE	0.249611695069016	0.0278916556188146	upper	TRUE	0.249934895180392	0.0116505219076396	upper	TRUE	0.249934895180392	0.0116505219076396	upper	TRUE	628.728086884722	Chrd
Chrdl1	upper	FALSE	0.247797267229903	0.252848213117062	upper	TRUE	0.55005009220549	5.8057599747515e-06	upper	TRUE	0.55005009220549	5.8057599747515e-06	upper	TRUE	579.265405957365	Chrdl1
Chrm1	upper	TRUE	0.497483166047072	0.00378458061583801	upper	TRUE	0.561506332595685	8.15178735167691e-05	NA	FALSE	0.561506332595685	8.15178735167691e-05	upper	TRUE	58.3779095305396	Chrm1
Chrm3	upper	TRUE	0.483626836099425	0.00427701544804233	upper	TRUE	0.450926368046582	0.00264421036019354	NA	FALSE	0.450926368046582	0.00264421036019354	upper	TRUE	11.1770169917994	Chrm3
Chrna1	upper	FALSE	0.299348720934095	0.167210796161762	upper	TRUE	0.298993159904349	0.0883526228432365	NA	FALSE	0.298993159904349	0.0883526228432365	upper	TRUE	36.4255117238583	Chrna1
Chrna4	upper	TRUE	0.710683750850866	5.77268195604592e-06	upper	TRUE	0.759767203419873	6.64268400011289e-08	upper	TRUE	0.759767203419873	6.64268400011289e-08	upper	TRUE	57.6863034300068	Chrna4
Chrna7	lower	TRUE	-0.372042713814467	0.0607582051440259	lower	TRUE	-0.432688242488599	0.00584398276219151	NA	FALSE	-0.432688242488599	0.00584398276219151	lower	TRUE	29.9489559934395	Chrna7
Chst1	upper	TRUE	0.280555054458827	0.00669932236964319	upper	TRUE	0.291833132904883	1.46057412240262e-05	NA	FALSE	0.291833132904883	1.46057412240262e-05	upper	TRUE	743.410050079437	Chst1
Chst11	lower	FALSE	-0.228025797757299	0.276532910521871	lower	TRUE	-0.313707011262858	7.84496213169548e-08	lower	TRUE	-0.313707011262858	7.84496213169548e-08	lower	TRUE	4463.70830436489	Chst11
Chst14	upper	FALSE	0.108790210939388	0.401408249180604	upper	TRUE	0.109641174815922	0.0535938815659149	NA	FALSE	0.109641174815922	0.0535938815659149	upper	TRUE	1706.58931120789	Chst14
Chst2	upper	FALSE	0.134714837435612	0.633406253918243	upper	TRUE	0.209031710422507	0.0831292386711918	upper	TRUE	0.209031710422507	0.0831292386711918	upper	TRUE	6981.63887990724	Chst2
Chst3	upper	FALSE	0.165298799980499	0.297583361100891	upper	TRUE	0.188153861020617	0.0122916701706384	NA	FALSE	0.188153861020617	0.0122916701706384	upper	TRUE	797.946498690451	Chst3
Chst8	upper	TRUE	0.723438128280103	4.15220933101263e-06	upper	TRUE	0.808464912047217	5.89969730357004e-09	upper	TRUE	0.808464912047217	5.89969730357004e-09	upper	TRUE	310.722258860336	Chst8
Chsy3	upper	FALSE	0.16989741184296	0.52666284236202	upper	TRUE	0.335642061774737	0.0214587388482017	NA	FALSE	0.335642061774737	0.0214587388482017	upper	TRUE	326.095764610512	Chsy3
Chtf18	lower	FALSE	-0.136851350752469	0.11186951154566	lower	TRUE	-0.136446054562809	0.0616505631820764	NA	FALSE	-0.136446054562809	0.0616505631820764	lower	TRUE	1506.80153330923	Chtf18
Churc1	lower	TRUE	-0.152909982896242	0.0550943652348007	lower	TRUE	-0.153077036294414	0.0245627178634907	NA	FALSE	-0.153077036294414	0.0245627178634907	lower	TRUE	638.372248314637	Churc1
Ciapin1	lower	TRUE	-0.118457470408917	0.0381671019822769	lower	TRUE	-0.118240198214141	0.0117654426370539	NA	FALSE	-0.118240198214141	0.0117654426370539	lower	TRUE	2753.34580192466	Ciapin1
Cib1	lower	FALSE	-0.113891884050932	0.373943469743785	lower	TRUE	-0.116635707344622	0.0921408723940718	NA	FALSE	-0.116635707344622	0.0921408723940718	lower	TRUE	751.562671532662	Cib1
Cic	upper	FALSE	0.125775729413521	0.403392755519737	upper	TRUE	0.131806121932377	0.0607892400403189	NA	FALSE	0.131806121932377	0.0607892400403189	upper	TRUE	13265.7934138423	Cic
Cilp2	upper	TRUE	0.443333669400786	0.00912006708662671	upper	TRUE	0.430809678309949	0.0042429107280743	upper	TRUE	0.430809678309949	0.0042429107280743	upper	TRUE	89.8679656866429	Cilp2
Cited1	upper	FALSE	0.194190547170927	0.198860529504304	upper	TRUE	0.852877217409663	4.58182637511093e-10	upper	TRUE	0.852877217409663	4.58182637511093e-10	upper	TRUE	148.601639020279	Cited1
Ckap2l	lower	FALSE	-0.162925942437959	0.18806082829202	lower	TRUE	-0.165966713188324	0.065443419839768	lower	TRUE	-0.165966713188324	0.065443419839768	lower	TRUE	3393.23100936597	Ckap2l
Clasp2	upper	FALSE	0.0949981250263458	0.355397757500844	upper	TRUE	0.0979736665444826	0.020995219458231	NA	FALSE	0.0979736665444826	0.020995219458231	upper	TRUE	2810.6449988729	Clasp2
Clcf1	upper	FALSE	0.0887705370664218	0.79762405549281	upper	TRUE	0.179167913908879	0.0871158874904981	NA	FALSE	0.179167913908879	0.0871158874904981	upper	TRUE	517.496659886276	Clcf1
Clcn3	lower	FALSE	-0.120924385810218	0.512843235728774	lower	TRUE	-0.138826305628652	0.0110036687900235	NA	FALSE	-0.138826305628652	0.0110036687900235	lower	TRUE	1580.077951327	Clcn3
Cldn1	lower	FALSE	-0.146531035038012	0.590788240983985	lower	TRUE	-0.191719166228745	0.0534550586497631	lower	TRUE	-0.191719166228745	0.0534550586497631	lower	TRUE	3103.95012356495	Cldn1
Cldn10	upper	FALSE	0.228384295865681	0.300531006827306	upper	TRUE	0.251263072480523	0.0511103739903607	upper	TRUE	0.251263072480523	0.0511103739903607	upper	TRUE	435.598410855181	Cldn10
Cldn11	upper	TRUE	1.13419595978788	1.57637642959831e-15	upper	TRUE	1.04894914562592	2.14042911475678e-14	upper	TRUE	1.04894914562592	2.14042911475678e-14	upper	TRUE	700.171284248322	Cldn11
Cldn12	lower	TRUE	-0.18867619230476	0.0365090136375114	lower	TRUE	-0.195094884934916	0.000687059926961156	NA	FALSE	-0.195094884934916	0.000687059926961156	lower	TRUE	1547.57665870687	Cldn12
Cldn19	upper	FALSE	0.304351058101971	0.147547197852011	upper	TRUE	0.285606795399971	0.0950953079278207	NA	FALSE	0.285606795399971	0.0950953079278207	upper	TRUE	11.5420729043652	Cldn19
Cldn4	lower	FALSE	-0.228275533639067	0.294217101455129	lower	TRUE	-0.285877143531418	0.00605517175946681	lower	TRUE	-0.285877143531418	0.00605517175946681	lower	TRUE	827.739195749059	Cldn4
Cldn5	upper	FALSE	0.152322015090686	0.427264502398948	upper	TRUE	0.169743572078439	0.0461270730862812	NA	FALSE	0.169743572078439	0.0461270730862812	upper	TRUE	566.867043510652	Cldn5
Cldn6	lower	TRUE	-0.324711720670865	0.0067014089721759	lower	TRUE	-0.335963690433067	0.000120962405629407	lower	TRUE	-0.335963690433067	0.000120962405629407	lower	TRUE	2269.74672065188	Cldn6
Cldn7	lower	TRUE	-0.532483482704736	0.000164752324069299	lower	TRUE	-0.529197733525834	3.86327634609583e-05	lower	TRUE	-0.529197733525834	3.86327634609583e-05	lower	TRUE	206.42383863469	Cldn7
Cldn8	lower	FALSE	-0.299647797652833	0.160759368849387	lower	TRUE	-0.44333794399701	0.00470275087647134	NA	FALSE	-0.44333794399701	0.00470275087647134	lower	TRUE	58.8665519137914	Cldn8
Clec11a	upper	FALSE	0.292404959295745	0.17787874539346	upper	TRUE	0.452555855301703	0.000193308261226096	upper	TRUE	0.452555855301703	0.000193308261226096	upper	TRUE	2358.98150498691	Clec11a
Clip2	upper	TRUE	0.290249489268083	0.000302274620148843	upper	TRUE	0.296549293352743	1.38500104187179e-08	upper	TRUE	0.296549293352743	1.38500104187179e-08	upper	TRUE	4199.92034999389	Clip2
Clip3	upper	FALSE	0.19073124062839	0.148248229708446	upper	TRUE	0.204545887235596	0.000661071341693155	upper	TRUE	0.204545887235596	0.000661071341693155	upper	TRUE	6178.4702193668	Clip3
Clu	lower	TRUE	-0.256312889875621	0.0816265577972261	lower	TRUE	-0.257993149820061	0.0314541223639264	NA	FALSE	-0.257993149820061	0.0314541223639264	lower	TRUE	745.41719293349	Clu
Cmah	lower	FALSE	-0.320318409955391	0.128823073620427	lower	TRUE	-0.371929587077608	0.0232715797847911	lower	TRUE	-0.371929587077608	0.0232715797847911	lower	TRUE	1302.50332211903	Cmah
Cmtm5	upper	FALSE	0.32352444058829	0.103086587999084	upper	TRUE	0.325714545269786	0.0481601233285489	NA	FALSE	0.325714545269786	0.0481601233285489	upper	TRUE	11.7176170158095	Cmtm5
Cnksr1	lower	TRUE	-0.31287367806159	0.0130055633791309	lower	TRUE	-0.330334872716762	0.000293795408950022	lower	TRUE	-0.330334872716762	0.000293795408950022	lower	TRUE	478.462236908134	Cnksr1
Cnn3	upper	TRUE	0.113035448543939	0.0274676290972081	upper	TRUE	0.112374483660962	0.0129205249684916	NA	FALSE	0.112374483660962	0.0129205249684916	upper	TRUE	17521.2628788366	Cnn3
Cnnm2	upper	TRUE	0.285809471374665	0.00619612069597377	upper	TRUE	0.285669541228739	0.00251689897769621	upper	TRUE	0.285669541228739	0.00251689897769621	upper	TRUE	322.492101306095	Cnnm2
Cnp	upper	FALSE	0.168128776939301	0.377358827454911	upper	TRUE	0.196075827629156	0.0288657694186857	NA	FALSE	0.196075827629156	0.0288657694186857	upper	TRUE	807.303472125592	Cnp
Cnrip1	upper	TRUE	0.369261634425697	0.000401198643201543	upper	TRUE	0.378647247629329	3.38669192913616e-06	upper	TRUE	0.378647247629329	3.38669192913616e-06	upper	TRUE	504.619799775249	Cnrip1
Cntfr	upper	FALSE	0.193940839231811	0.424511892473151	upper	TRUE	0.232063562901054	0.0534673248121447	NA	FALSE	0.232063562901054	0.0534673248121447	upper	TRUE	489.848189797078	Cntfr
Cntln	upper	FALSE	0.119283364273316	0.20111093135296	upper	TRUE	0.122606845663368	0.041593746170371	NA	FALSE	0.122606845663368	0.041593746170371	upper	TRUE	1779.27641406278	Cntln
Cntn1	upper	FALSE	0.265477075232435	0.247953927123044	upper	TRUE	0.382755620056236	0.00498411327045747	upper	TRUE	0.382755620056236	0.00498411327045747	upper	TRUE	454.591708167591	Cntn1
Cntn4	upper	TRUE	0.433472609679705	0.000551117504724578	upper	TRUE	0.454889680426905	1.6291231166056e-06	upper	TRUE	0.454889680426905	1.6291231166056e-06	upper	TRUE	1150.74520967074	Cntn4
Cntn5	upper	FALSE	0.176144419194092	0.485918588460855	upper	TRUE	0.291649650392172	0.0996728625172221	NA	FALSE	0.291649650392172	0.0996728625172221	upper	TRUE	59.1552469251827	Cntn5
Cntn6	upper	FALSE	0.232329541469679	0.328513317016673	upper	TRUE	0.375008135647838	0.00750117971355596	upper	TRUE	0.375008135647838	0.00750117971355596	upper	TRUE	2556.409689007	Cntn6
Cntnap2	lower	FALSE	-0.248089999906755	0.20907646344005	lower	TRUE	-0.697329526500544	3.20444317908332e-10	lower	TRUE	-0.697329526500544	3.20444317908332e-10	lower	TRUE	186.487221199944	Cntnap2
Cobll1	lower	FALSE	-0.124313620288016	0.685393468457165	lower	TRUE	-0.217348569072132	0.00175235464583581	NA	FALSE	-0.217348569072132	0.00175235464583581	lower	TRUE	796.702756116725	Cobll1
Col12a1	upper	FALSE	0.292314744791979	0.134186733414901	upper	TRUE	0.392764534859774	2.0357320098606e-05	upper	TRUE	0.392764534859774	2.0357320098606e-05	upper	TRUE	24341.3336211412	Col12a1
Col13a1	lower	TRUE	-0.536013424473848	4.52482631083318e-06	lower	TRUE	-0.539504696967415	5.50912700109327e-08	lower	TRUE	-0.539504696967415	5.50912700109327e-08	lower	TRUE	856.130979302692	Col13a1
Col14a1	upper	FALSE	0.211376181692044	0.303200793601001	upper	TRUE	0.681589078670398	7.62222441132598e-11	upper	TRUE	0.681589078670398	7.62222441132598e-11	upper	TRUE	4004.79592542964	Col14a1
Col16a1	upper	TRUE	0.502791434713103	1.6122927036101e-05	upper	TRUE	0.502312095561501	2.49083294911244e-06	upper	TRUE	0.502312095561501	2.49083294911244e-06	upper	TRUE	11664.3054658261	Col16a1
Col1a1	upper	FALSE	0.288917367257229	0.124978131744132	upper	TRUE	0.34276725508713	0.0033354223480325	upper	TRUE	0.34276725508713	0.0033354223480325	upper	TRUE	94681.2665799095	Col1a1
Col1a2	upper	TRUE	0.314674824868471	0.00213447453193078	upper	TRUE	0.314186628300265	0.000645591044794446	upper	TRUE	0.314186628300265	0.000645591044794446	upper	TRUE	78787.412904445	Col1a2
Col23a1	upper	TRUE	0.526498791256332	3.20504959195993e-11	upper	TRUE	0.524798371157912	3.31251552961505e-12	upper	TRUE	0.524798371157912	3.31251552961505e-12	upper	TRUE	5586.30862667391	Col23a1
Col25a1	upper	FALSE	0.175183059717379	0.480749876998701	upper	TRUE	0.332689330204817	0.0525290661918322	upper	TRUE	0.332689330204817	0.0525290661918322	upper	TRUE	695.069979830289	Col25a1
Col5a1	upper	TRUE	0.29415390456376	0.00211404364749632	upper	TRUE	0.299067763419493	2.42150280127049e-05	upper	TRUE	0.299067763419493	2.42150280127049e-05	upper	TRUE	27527.2584095931	Col5a1
Col5a2	upper	TRUE	0.178277692589828	0.0582721648096194	upper	TRUE	0.179489713742449	0.0214903076644609	NA	FALSE	0.179489713742449	0.0214903076644609	upper	TRUE	28411.327320656	Col5a2
Col6a1	upper	TRUE	0.283696912128319	9.12579336749869e-05	upper	TRUE	0.282324130313617	1.28899435992797e-06	upper	TRUE	0.282324130313617	1.28899435992797e-06	upper	TRUE	19104.486554526	Col6a1
Col6a2	upper	TRUE	0.241206593003908	0.00653970860113895	upper	TRUE	0.250419505951145	7.75775528373253e-05	upper	TRUE	0.250419505951145	7.75775528373253e-05	upper	TRUE	21219.9016992286	Col6a2
Col6a3	upper	TRUE	0.33512494494273	0.00097905722514273	upper	TRUE	0.357436113887857	1.54160084531024e-07	upper	TRUE	0.357436113887857	1.54160084531024e-07	upper	TRUE	29451.8293707753	Col6a3
Col8a2	upper	TRUE	0.278473948205878	0.00922856641667394	upper	TRUE	0.285796667564874	0.000909419052942927	upper	TRUE	0.285796667564874	0.000909419052942927	upper	TRUE	11063.750071645	Col8a2
Col9a1	upper	TRUE	0.536615361372384	0.000849761538888143	upper	TRUE	0.569892519545603	3.64993379542477e-05	upper	TRUE	0.569892519545603	3.64993379542477e-05	upper	TRUE	85.4376636749516	Col9a1
Col9a2	upper	FALSE	0.171937543021012	0.524344282473977	upper	TRUE	0.305743955373426	0.0401554097437379	upper	TRUE	0.305743955373426	0.0401554097437379	upper	TRUE	1313.75963556514	Col9a2
Colec12	upper	FALSE	0.179532109178405	0.485537079415113	upper	TRUE	0.270031676502703	0.00548301289527957	upper	TRUE	0.270031676502703	0.00548301289527957	upper	TRUE	7102.36392515877	Colec12
Copz2	upper	TRUE	0.178329365038735	0.00285291759261782	upper	TRUE	0.177975495370398	0.00142206195493271	NA	FALSE	0.177975495370398	0.00142206195493271	upper	TRUE	1567.32609435208	Copz2
Coro6	lower	FALSE	-0.15500120110226	0.37596890659445	lower	TRUE	-0.266089958999758	0.0978743876902368	NA	FALSE	-0.266089958999758	0.0978743876902368	lower	TRUE	20.6541416486927	Coro6
Cox7a2	lower	FALSE	-0.122252405283373	0.126794160181343	lower	TRUE	-0.122733779251286	0.04509913425452	NA	FALSE	-0.122733779251286	0.04509913425452	lower	TRUE	2874.75606012855	Cox7a2
Cp	lower	FALSE	-0.237035300344649	0.135149298840878	lower	TRUE	-0.555709806696394	0.000232337560413903	lower	TRUE	-0.555709806696394	0.000232337560413903	lower	TRUE	153.953365731397	Cp
Cpa2	upper	FALSE	0.267325792406496	0.239230560334677	upper	TRUE	0.314353782860946	0.0272746014030446	upper	TRUE	0.314353782860946	0.0272746014030446	upper	TRUE	149.955475266606	Cpa2
Cpe	upper	FALSE	0.195360591908182	0.20800650913045	upper	TRUE	0.20914272482584	0.0438439832249614	upper	TRUE	0.20914272482584	0.0438439832249614	upper	TRUE	5571.53734152158	Cpe
Cpm	upper	TRUE	0.883879109747999	8.40758889454327e-13	upper	TRUE	0.883095714034114	2.14042911475678e-14	upper	TRUE	0.883095714034114	2.14042911475678e-14	upper	TRUE	1956.30611973908	Cpm
Cpped1	upper	FALSE	0.0930524281694288	0.153263644698284	upper	TRUE	0.0925540840519192	0.0930886850491449	NA	FALSE	0.0925540840519192	0.0930886850491449	upper	TRUE	1511.74270648574	Cpped1
Cpsf3l	lower	FALSE	-0.0875098356136662	0.283735454628387	lower	TRUE	-0.0867200944772219	0.0335672928174221	NA	FALSE	-0.0867200944772219	0.0335672928174221	lower	TRUE	2740.04295980561	Cpsf3l
Cpt1a	upper	TRUE	0.563757277946948	3.5155713791139e-07	upper	TRUE	0.6282207653751	2.3621747429539e-22	upper	TRUE	0.6282207653751	2.3621747429539e-22	upper	TRUE	1810.97778440621	Cpt1a
Cpt1c	upper	FALSE	0.228656572550837	0.162908142220043	upper	TRUE	0.251049781190766	0.00838253950267159	upper	TRUE	0.251049781190766	0.00838253950267159	upper	TRUE	2024.30990773936	Cpt1c
Cpxm1	upper	FALSE	0.194686376806556	0.263130813445911	upper	TRUE	0.213600534747729	0.00903654380318781	upper	TRUE	0.213600534747729	0.00903654380318781	upper	TRUE	5285.39843470228	Cpxm1
Cpxm2	lower	TRUE	-0.3872200149886	0.0227117430904888	lower	TRUE	-0.405632097919722	0.00352712350160789	NA	FALSE	-0.405632097919722	0.00352712350160789	lower	TRUE	176.688766003336	Cpxm2
Cr1l	upper	FALSE	0.0949777520176462	0.260543574112583	upper	TRUE	0.0963895408362374	0.0699279798027251	NA	FALSE	0.0963895408362374	0.0699279798027251	upper	TRUE	919.685474533945	Cr1l
Cradd	lower	TRUE	-0.22132084179367	0.0594505733317858	lower	TRUE	-0.221242066263413	0.0169855181811881	NA	FALSE	-0.221242066263413	0.0169855181811881	lower	TRUE	215.463004237778	Cradd
Crb3	lower	TRUE	-0.343248930016971	0.00183220505393566	lower	TRUE	-0.354817824470585	5.04506380255337e-05	NA	FALSE	-0.354817824470585	5.04506380255337e-05	lower	TRUE	201.798237021001	Crb3
Creb5	lower	FALSE	-0.120153746110562	0.672513034154596	lower	TRUE	-0.175085787349271	0.0621291326082461	NA	FALSE	-0.175085787349271	0.0621291326082461	lower	TRUE	343.318759756926	Creb5
Creg1	upper	TRUE	0.155794496859755	0.0959073636710049	upper	TRUE	0.157824390938889	0.0135173934029262	NA	FALSE	0.157824390938889	0.0135173934029262	upper	TRUE	794.791196703577	Creg1
Crim1	lower	FALSE	-0.132765652870175	0.26745533319797	lower	TRUE	-0.136170878468209	0.0384833251361976	lower	TRUE	-0.136170878468209	0.0384833251361976	lower	TRUE	2878.02614233823	Crim1
Crip1	lower	FALSE	-0.169036196176883	0.441360760289323	lower	TRUE	-0.200310708122034	0.0427162822400466	NA	FALSE	-0.200310708122034	0.0427162822400466	lower	TRUE	412.021376437215	Crip1
Crispld1	upper	TRUE	0.469193298302208	2.81534735981162e-05	upper	TRUE	0.499168428263476	1.07511580589487e-11	upper	TRUE	0.499168428263476	1.07511580589487e-11	upper	TRUE	1268.06564180625	Crispld1
Crtac1	upper	FALSE	0.174873961416439	0.512843235728774	upper	TRUE	0.282544888802593	0.0839660385952894	upper	TRUE	0.282544888802593	0.0839660385952894	upper	TRUE	740.918097385467	Crtac1
Crtap	upper	FALSE	0.127765278326494	0.238125761445298	upper	TRUE	0.131444042996647	0.0668997373310061	upper	TRUE	0.131444042996647	0.0668997373310061	upper	TRUE	3544.48726569209	Crtap
Cryz	upper	TRUE	0.197160750069871	0.00373006645116887	upper	TRUE	0.19691973568723	0.00165516421657383	NA	FALSE	0.19691973568723	0.00165516421657383	upper	TRUE	1042.15864304512	Cryz
Csad	upper	FALSE	0.125687969714937	0.521106262013396	upper	TRUE	0.142323559468779	0.0448876680138583	NA	FALSE	0.142323559468779	0.0448876680138583	upper	TRUE	3730.86080746314	Csad
Csdc2	upper	TRUE	0.401872272748705	0.00197101925418407	upper	TRUE	0.417081769314253	7.4965480959404e-05	upper	TRUE	0.417081769314253	7.4965480959404e-05	upper	TRUE	459.514045004886	Csdc2
Csf3r	upper	FALSE	0.318435338676947	0.133376766318067	upper	TRUE	0.314809944777527	0.0705033527296483	NA	FALSE	0.314809944777527	0.0705033527296483	upper	TRUE	45.9650762781025	Csf3r
Csgalnact1	upper	TRUE	0.335996463420948	0.0903024587453819	upper	TRUE	0.489060385197199	5.90121347211573e-07	upper	TRUE	0.489060385197199	5.90121347211573e-07	upper	TRUE	572.689858934898	Csgalnact1
Csgalnact2	upper	TRUE	0.180897112686666	0.00379583177580625	upper	TRUE	0.180166628139936	0.00216243593891731	NA	FALSE	0.180166628139936	0.00216243593891731	upper	TRUE	893.651800157587	Csgalnact2
Csnk1a1	lower	FALSE	-0.0693461187829824	0.180887580890992	lower	TRUE	-0.0694581883815398	0.0645780152254859	NA	FALSE	-0.0694581883815398	0.0645780152254859	lower	TRUE	12347.2053731199	Csnk1a1
Cspg5	upper	FALSE	0.260438320920855	0.236038381106409	upper	TRUE	0.296143137295409	0.0533733479937957	upper	TRUE	0.296143137295409	0.0533733479937957	upper	TRUE	346.553990611908	Cspg5
Csrnp3	upper	TRUE	0.426943406730156	0.0226721356223331	upper	TRUE	0.626308371102181	7.91144189187892e-07	upper	TRUE	0.626308371102181	7.91144189187892e-07	upper	TRUE	215.693596039324	Csrnp3
Ctdsp2	upper	FALSE	0.105383737342648	0.326242191345598	upper	TRUE	0.110459302799424	0.028399458410596	NA	FALSE	0.110459302799424	0.028399458410596	upper	TRUE	25202.2314842524	Ctdsp2
Cthrc1	upper	FALSE	0.250975990388444	0.193285356883183	upper	TRUE	0.270270724054555	0.0646851020172019	upper	TRUE	0.270270724054555	0.0646851020172019	upper	TRUE	947.784539154047	Cthrc1
Ctnna2	lower	FALSE	-0.242413845867126	0.289026899014011	lower	TRUE	-0.272437123174328	0.0659066456973587	lower	TRUE	-0.272437123174328	0.0659066456973587	lower	TRUE	393.100696484994	Ctnna2
Ctnnb1	lower	FALSE	-0.10025622218434	0.310922943852633	lower	TRUE	-0.103235712000535	0.0103029337110664	NA	FALSE	-0.103235712000535	0.0103029337110664	lower	TRUE	88923.5291757557	Ctnnb1
Ctnnbip1	lower	FALSE	-0.108927572984056	0.324933899105187	lower	TRUE	-0.111492745544595	0.0215140931592407	NA	FALSE	-0.111492745544595	0.0215140931592407	lower	TRUE	2780.68127273528	Ctnnbip1
Ctsc	lower	FALSE	-0.159622056170598	0.31968112916904	lower	TRUE	-0.169275819338224	0.0517535425066556	NA	FALSE	-0.169275819338224	0.0517535425066556	lower	TRUE	1356.98287845275	Ctsc
Ctsf	upper	TRUE	0.348990875164681	0.0085982257043608	upper	TRUE	0.34820506870656	0.00302437746282304	upper	TRUE	0.34820506870656	0.00302437746282304	upper	TRUE	1239.72893856569	Ctsf
Ctso	upper	TRUE	0.216095177637255	0.024526438943376	upper	TRUE	0.21474741968642	0.0125341794828562	NA	FALSE	0.21474741968642	0.0125341794828562	upper	TRUE	439.42889882983	Ctso
Cuedc1	lower	TRUE	-0.158658628238708	0.0873371605111246	lower	TRUE	-0.160441900112085	0.00121358171670318	NA	FALSE	-0.160441900112085	0.00121358171670318	lower	TRUE	3471.90501300338	Cuedc1
Cul7	upper	FALSE	0.120112276127331	0.409249888260731	upper	TRUE	0.126222400790566	0.0546161097830561	NA	FALSE	0.126222400790566	0.0546161097830561	upper	TRUE	9785.6853707529	Cul7
Cul9	upper	FALSE	0.167377034290992	0.214672585560408	upper	TRUE	0.172902380277949	0.0424151634279255	NA	FALSE	0.172902380277949	0.0424151634279255	upper	TRUE	1227.9844336163	Cul9
Cux1	lower	TRUE	-0.272445598602199	5.26927077875193e-06	lower	TRUE	-0.272071305439421	2.80150869184986e-09	lower	TRUE	-0.272071305439421	2.80150869184986e-09	lower	TRUE	4202.4660639522	Cux1
Cxadr	lower	TRUE	-0.204239566809018	0.00772099470580049	lower	TRUE	-0.20701521696356	8.01164362422514e-05	lower	TRUE	-0.20701521696356	8.01164362422514e-05	lower	TRUE	4069.65539119657	Cxadr
Cxcl12	upper	FALSE	0.295136351791451	0.147509924905894	upper	TRUE	0.360533161553375	0.00110679787920028	upper	TRUE	0.360533161553375	0.00110679787920028	upper	TRUE	6987.9108122013	Cxcl12
Cxcl16	upper	TRUE	0.276813851014719	0.0668678333580481	upper	TRUE	0.2740230730369	0.0362270098884118	NA	FALSE	0.2740230730369	0.0362270098884118	upper	TRUE	152.223345504234	Cxcl16
Cxcl5	upper	FALSE	0.114954855633476	0.542421758491345	upper	TRUE	0.437230062939934	0.00559238572363324	upper	TRUE	0.437230062939934	0.00559238572363324	upper	TRUE	284.854162829035	Cxcl5
Cxx1c	upper	TRUE	0.273667842235524	0.0278076928621873	upper	TRUE	0.288636282826291	0.000652565002494009	upper	TRUE	0.288636282826291	0.000652565002494009	upper	TRUE	588.615765587812	Cxx1c
Cxxc5	upper	TRUE	0.390753766150077	0.00497374596693792	upper	TRUE	0.42853548969219	1.23039232176161e-05	upper	TRUE	0.42853548969219	1.23039232176161e-05	upper	TRUE	1562.73752932604	Cxxc5
Cyb561	lower	FALSE	-0.293063382671069	0.153263644698284	lower	TRUE	-0.359078377820373	0.00756857173049483	lower	TRUE	-0.359078377820373	0.00756857173049483	lower	TRUE	922.644359621866	Cyb561
Cyb5r3	lower	TRUE	-0.107090910363365	0.0664570018165399	lower	TRUE	-0.106799362772833	0.0387912973245531	NA	FALSE	-0.106799362772833	0.0387912973245531	lower	TRUE	4703.8167028828	Cyb5r3
Cyb5r4	lower	FALSE	-0.149280016218022	0.234029479924386	lower	TRUE	-0.162830935796655	0.000180934397190197	NA	FALSE	-0.162830935796655	0.000180934397190197	lower	TRUE	1441.6152974928	Cyb5r4
Cyfip2	lower	FALSE	-0.248640565288169	0.245208267902927	lower	TRUE	-0.317089330622819	0.0112932514456086	lower	TRUE	-0.317089330622819	0.0112932514456086	lower	TRUE	1514.39458613051	Cyfip2
Cyp2d22	upper	TRUE	0.215353407908402	0.0340568650702894	upper	TRUE	0.213907153497729	0.0154446864717066	NA	FALSE	0.213907153497729	0.0154446864717066	upper	TRUE	1098.93988077499	Cyp2d22
Cyp2j9	upper	TRUE	0.29890131425635	0.078817501044067	upper	TRUE	0.316050324716341	0.0165437375492679	NA	FALSE	0.316050324716341	0.0165437375492679	upper	TRUE	110.052939160102	Cyp2j9
Cyr61	upper	FALSE	0.220061845546314	0.158082711141182	upper	TRUE	0.222438721804311	0.0433483409765599	upper	TRUE	0.222438721804311	0.0433483409765599	upper	TRUE	893.809214094437	Cyr61
D10Bwg1379e	upper	FALSE	0.18964558674548	0.464855322718876	upper	TRUE	0.292738837377655	0.0902074466663133	NA	FALSE	0.292738837377655	0.0902074466663133	upper	TRUE	60.0198091638638	D10Bwg1379e
D10Wsu102e	lower	TRUE	-0.115990034138443	0.0563860299786366	lower	TRUE	-0.11567151392612	0.0316783479781535	NA	FALSE	-0.11567151392612	0.0316783479781535	lower	TRUE	2232.15469167151	D10Wsu102e
D630023F18Rik	upper	FALSE	0.264768659032427	0.244690441610592	upper	TRUE	0.315522301117719	0.0698486158816657	NA	FALSE	0.315522301117719	0.0698486158816657	upper	TRUE	17.9910399008895	D630023F18Rik
D630045J12Rik	lower	FALSE	-0.174112508284343	0.424640365892257	lower	TRUE	-0.212026970030203	0.00557916592453406	lower	TRUE	-0.212026970030203	0.00557916592453406	lower	TRUE	6155.76744150239	D630045J12Rik
D8Ertd738e	lower	FALSE	-0.101705623784376	0.194821607246723	lower	TRUE	-0.101695541274182	0.0691664267132368	NA	FALSE	-0.101695541274182	0.0691664267132368	lower	TRUE	1963.73531983904	D8Ertd738e
D930020B18Rik	lower	FALSE	-0.124976168808526	0.61935245169611	lower	TRUE	-0.341290293503425	0.020894667281704	NA	FALSE	-0.341290293503425	0.020894667281704	lower	TRUE	121.725584581818	D930020B18Rik
Daam1	lower	FALSE	-0.130836680362033	0.10947438729055	lower	TRUE	-0.130477960158152	0.0629970290683068	NA	FALSE	-0.130477960158152	0.0629970290683068	lower	TRUE	2015.63925091144	Daam1
Daam2	upper	TRUE	0.447074930361647	0.000258171439999696	upper	TRUE	0.495783759861343	3.06483280413138e-12	upper	TRUE	0.495783759861343	3.06483280413138e-12	upper	TRUE	6170.83352440935	Daam2
Dab1	upper	TRUE	1.12290756433104	1.94260549159983e-19	upper	TRUE	1.1300138356693	7.97221831410496e-22	upper	TRUE	1.1300138356693	7.97221831410496e-22	upper	TRUE	896.882445840057	Dab1
Dab2	upper	TRUE	0.341276309118537	0.0519740932909607	upper	TRUE	0.373916850798744	0.00192540683748612	upper	TRUE	0.373916850798744	0.00192540683748612	upper	TRUE	3189.53740130058	Dab2
Dact1	upper	TRUE	0.399700473885284	0.0015894485808822	upper	TRUE	0.416892326350825	3.69566594089343e-06	upper	TRUE	0.416892326350825	3.69566594089343e-06	upper	TRUE	2578.08593829305	Dact1
Dact2	lower	FALSE	-0.294924998336194	0.131865175624731	lower	TRUE	-0.333356251217869	0.0171474818362845	lower	TRUE	-0.333356251217869	0.0171474818362845	lower	TRUE	1024.33403852732	Dact2
Dact3	upper	FALSE	0.19887800994113	0.28827535051533	upper	TRUE	0.235921945595656	0.0011750453761431	NA	FALSE	0.235921945595656	0.0011750453761431	upper	TRUE	1948.48669946551	Dact3
Dagla	upper	FALSE	0.108099912660185	0.503500692075749	upper	TRUE	0.118795269753158	0.0999743001374591	NA	FALSE	0.118795269753158	0.0999743001374591	upper	TRUE	488.917310017333	Dagla
Dapl1	lower	TRUE	-0.306411676361341	0.0941318602193223	lower	TRUE	-0.331119109300899	0.0134768230155326	lower	TRUE	-0.331119109300899	0.0134768230155326	lower	TRUE	327.10746782183	Dapl1
Dapp1	lower	FALSE	-0.15692600216931	0.131219076758466	lower	TRUE	-0.159624642856954	0.0487984507251848	NA	FALSE	-0.159624642856954	0.0487984507251848	lower	TRUE	317.984586601032	Dapp1
Daxx	lower	FALSE	-0.0849922157824194	0.113920289985573	lower	TRUE	-0.0848596647179185	0.0750349340353537	NA	FALSE	-0.0848596647179185	0.0750349340353537	lower	TRUE	1980.73844379024	Daxx
Dazl	upper	TRUE	0.522689904189436	0.00069195276504943	upper	TRUE	0.496993588901023	0.000314841850782316	NA	FALSE	0.496993588901023	0.000314841850782316	upper	TRUE	13.0508333101844	Dazl
Dbf4	lower	FALSE	-0.161732961246859	0.152369502168645	lower	TRUE	-0.16052818413313	0.0831668697298395	lower	TRUE	-0.16052818413313	0.0831668697298395	lower	TRUE	2146.97945017579	Dbf4
Dbi	lower	TRUE	-0.251162626273888	0.000389113614684178	lower	TRUE	-0.250661169225497	0.000150915414658683	lower	TRUE	-0.250661169225497	0.000150915414658683	lower	TRUE	2402.09388662004	Dbi
Dbndd2	upper	FALSE	0.103781996204293	0.749709348746364	upper	TRUE	0.175512819135657	0.0498284484357531	NA	FALSE	0.175512819135657	0.0498284484357531	upper	TRUE	430.105182827585	Dbndd2
Dcaf12l1	upper	TRUE	0.307097812007486	0.000395521339621934	upper	TRUE	0.307997675512683	0.000113267632109413	upper	TRUE	0.307997675512683	0.000113267632109413	upper	TRUE	735.501702022255	Dcaf12l1
Dcaf5	upper	FALSE	0.113453309704787	0.101134461935729	upper	TRUE	0.112920119452402	0.0477301678233782	NA	FALSE	0.112920119452402	0.0477301678233782	upper	TRUE	3019.22416190726	Dcaf5
Dcaf6	upper	TRUE	0.137207015214734	0.0232031372793848	upper	TRUE	0.137625993495186	0.00365413107194727	upper	TRUE	0.137625993495186	0.00365413107194727	upper	TRUE	1744.93290418793	Dcaf6
Dcc	upper	TRUE	0.867203030430513	3.58634376577162e-11	upper	TRUE	0.924512895988249	7.7689468740771e-16	upper	TRUE	0.924512895988249	7.7689468740771e-16	upper	TRUE	191.564390177989	Dcc
Dcdc2c	lower	TRUE	-0.299381549861946	0.0413042440405446	lower	TRUE	-0.321852686987635	0.00410136744983769	lower	TRUE	-0.321852686987635	0.00410136744983769	lower	TRUE	267.46824819077	Dcdc2c
Dchs1	upper	TRUE	0.208295141606544	0.00362211456182881	upper	TRUE	0.209674463290781	0.000732200459757746	upper	TRUE	0.209674463290781	0.000732200459757746	upper	TRUE	11762.992743223	Dchs1
Dck	lower	TRUE	-0.180904085444287	0.0373872581882458	lower	TRUE	-0.180688362807596	0.012750871740057	NA	FALSE	-0.180688362807596	0.012750871740057	lower	TRUE	2207.96122186541	Dck
Dclk1	upper	FALSE	0.191697196372209	0.417643678049805	upper	TRUE	0.454006612400024	8.66900623973825e-05	upper	TRUE	0.454006612400024	8.66900623973825e-05	upper	TRUE	3132.38747684514	Dclk1
Dclk2	upper	TRUE	0.240927296290674	0.0201935748778005	upper	TRUE	0.240910782374116	0.00747179007822661	upper	TRUE	0.240910782374116	0.00747179007822661	upper	TRUE	875.107543194908	Dclk2
Dclk3	upper	FALSE	0.0660981921045595	0.807224127398467	upper	TRUE	0.331124442897645	0.0157935256673327	NA	FALSE	0.331124442897645	0.0157935256673327	upper	TRUE	145.795096578301	Dclk3
Dcstamp	lower	FALSE	-0.190669914183809	0.45038559653248	lower	TRUE	-0.362323376800447	0.0101411412787954	NA	FALSE	-0.362323376800447	0.0101411412787954	lower	TRUE	133.172008979173	Dcstamp
Dctpp1	lower	FALSE	-0.12293081061657	0.398322390963748	lower	TRUE	-0.129521623387697	0.096677341911051	NA	FALSE	-0.129521623387697	0.096677341911051	lower	TRUE	1374.24947850951	Dctpp1
Ddhd2	upper	FALSE	0.101915725553993	0.122975856408319	upper	TRUE	0.101689225060112	0.0757863111336234	NA	FALSE	0.101689225060112	0.0757863111336234	upper	TRUE	2491.40934673711	Ddhd2
Ddr1	lower	FALSE	-0.128643832725642	0.136874618007418	lower	TRUE	-0.129477957299253	0.0589245827032758	NA	FALSE	-0.129477957299253	0.0589245827032758	lower	TRUE	6476.97857349946	Ddr1
Ddx11	lower	TRUE	-0.128130027805562	0.0809943101686606	lower	TRUE	-0.129205805894213	0.0298515129453414	lower	TRUE	-0.129205805894213	0.0298515129453414	lower	TRUE	1675.7534189133	Ddx11
Ddx17	upper	FALSE	0.0851467129768015	0.194821607246723	upper	TRUE	0.0854783233983128	0.0981140911818778	NA	FALSE	0.0854783233983128	0.0981140911818778	upper	TRUE	41745.7972791042	Ddx17
Ddx26b	upper	TRUE	0.260038326721072	0.000218264751987465	upper	TRUE	0.25956400922579	7.03847483845524e-05	upper	TRUE	0.25956400922579	7.03847483845524e-05	upper	TRUE	2988.02867070912	Ddx26b
Ddx39	lower	TRUE	-0.187079192310248	0.0235226558692739	lower	TRUE	-0.187213245666947	0.00764641727673829	lower	TRUE	-0.187213245666947	0.00764641727673829	lower	TRUE	2708.98859164209	Ddx39
Decr1	upper	TRUE	0.249506471924895	0.00012270481149427	upper	TRUE	0.248215955943625	4.02705783232975e-05	upper	TRUE	0.248215955943625	4.02705783232975e-05	upper	TRUE	1115.48135507324	Decr1
Def6	lower	FALSE	-0.164691358108651	0.366072734354149	lower	TRUE	-0.181826401626805	0.0376353004039193	NA	FALSE	-0.181826401626805	0.0376353004039193	lower	TRUE	1018.22493773657	Def6
Dennd2a	upper	TRUE	0.168837128332263	0.039696576380183	upper	TRUE	0.171985849835384	0.00112963973237873	NA	FALSE	0.171985849835384	0.00112963973237873	upper	TRUE	2156.7095779761	Dennd2a
Dennd2d	lower	FALSE	-0.149285365952954	0.594474664233075	lower	TRUE	-0.244823742414416	0.0606110679415875	NA	FALSE	-0.244823742414416	0.0606110679415875	lower	TRUE	188.653760195132	Dennd2d
Dennd5a	upper	TRUE	0.151236085552634	0.00504496508286037	upper	TRUE	0.150930905501513	0.0025466526243818	upper	TRUE	0.150930905501513	0.0025466526243818	upper	TRUE	7363.96003712869	Dennd5a
Dennd5b	upper	TRUE	0.231656392724261	0.00843248393317462	upper	TRUE	0.23857205687978	1.90048329811528e-05	NA	FALSE	0.23857205687978	1.90048329811528e-05	upper	TRUE	1296.45803586763	Dennd5b
Deptor	upper	TRUE	0.342396176544339	0.0822923110342398	upper	TRUE	0.359625639325041	0.0193968099851729	NA	FALSE	0.359625639325041	0.0193968099851729	upper	TRUE	106.562841411877	Deptor
Des	upper	TRUE	0.410190144517782	0.0316706564987424	upper	TRUE	0.458131954429047	0.00345472938427627	NA	FALSE	0.458131954429047	0.00345472938427627	upper	TRUE	105.446286966921	Des
Dgkb	upper	TRUE	0.336316830771775	0.0781266007663248	upper	TRUE	0.536326148757834	0.000444455263853384	NA	FALSE	0.536326148757834	0.000444455263853384	upper	TRUE	33.8091310546982	Dgkb
Dgkk	lower	TRUE	-0.42773351533835	0.0100883265009824	lower	TRUE	-0.418406717581064	0.00394233450798135	lower	TRUE	-0.418406717581064	0.00394233450798135	lower	TRUE	60.4983260752772	Dgkk
Dhh	upper	TRUE	0.38431974425036	0.0192035270355036	upper	TRUE	0.409243565633176	0.00407597616234279	NA	FALSE	0.409243565633176	0.00407597616234279	upper	TRUE	20.1224561217338	Dhh
Dhrs2	upper	TRUE	0.459735759770545	0.000171448575333345	upper	TRUE	0.369476625383956	0.000437884086073759	upper	TRUE	0.369476625383956	0.000437884086073759	upper	TRUE	61.4247058346761	Dhrs2
Dhrs3	upper	FALSE	0.237963224448556	0.260371021670435	upper	TRUE	0.282930278159739	0.0424580744744159	upper	TRUE	0.282930278159739	0.0424580744744159	upper	TRUE	1486.20087846895	Dhrs3
Dhrs7	upper	FALSE	0.121870705373901	0.673596073489438	upper	TRUE	0.187414893814545	0.0410604525005948	NA	FALSE	0.187414893814545	0.0410604525005948	upper	TRUE	414.860995196704	Dhrs7
Diap2	upper	TRUE	0.183358557408542	0.0174804223146302	upper	TRUE	0.182582053103636	0.0083760805890571	NA	FALSE	0.182582053103636	0.0083760805890571	upper	TRUE	714.313419173266	Diap2
Dio3os	upper	FALSE	0.224200373293007	0.357103541734874	upper	TRUE	0.298309995921934	0.0212686316322937	NA	FALSE	0.298309995921934	0.0212686316322937	upper	TRUE	349.08234490671	Dio3os
Dip2a	upper	TRUE	0.132577369439089	0.0252946624063874	upper	TRUE	0.132587107400374	0.0106746648158413	NA	FALSE	0.132587107400374	0.0106746648158413	upper	TRUE	3362.11625689199	Dip2a
Dip2c	upper	FALSE	0.11683288277901	0.111004437670053	upper	TRUE	0.117119172163877	0.0481601233285489	NA	FALSE	0.117119172163877	0.0481601233285489	upper	TRUE	1585.7279920737	Dip2c
Disp1	lower	FALSE	-0.101382587914474	0.261573057726707	lower	TRUE	-0.102176584411211	0.0609159613241769	NA	FALSE	-0.102176584411211	0.0609159613241769	lower	TRUE	1732.46623552748	Disp1
Dkk1	upper	FALSE	0.243215546600872	0.303133841993033	upper	TRUE	0.372214917611619	0.00312945414667523	upper	TRUE	0.372214917611619	0.00312945414667523	upper	TRUE	1539.79807742634	Dkk1
Dkk3	upper	TRUE	0.401160658925066	2.22750341936908e-07	upper	TRUE	0.411519470161041	7.54755158519609e-13	upper	TRUE	0.411519470161041	7.54755158519609e-13	upper	TRUE	4302.97172867993	Dkk3
Dlc1	upper	FALSE	0.120300460120469	0.480749876998701	upper	TRUE	0.135754647813412	0.047999179859885	NA	FALSE	0.135754647813412	0.047999179859885	upper	TRUE	2760.8265848579	Dlc1
Dlg2	upper	FALSE	0.192757406082814	0.439911049054361	upper	TRUE	0.297831557978327	0.0187162796049947	upper	TRUE	0.297831557978327	0.0187162796049947	upper	TRUE	1353.33263630724	Dlg2
Dlg4	upper	TRUE	0.177176865870142	0.0300257418710236	upper	TRUE	0.181280567146468	0.00229496943260892	NA	FALSE	0.181280567146468	0.00229496943260892	upper	TRUE	3401.24074934924	Dlg4
Dlgap5	lower	TRUE	-0.194387927477664	0.0452792012808897	lower	TRUE	-0.19401211655556	0.020197025827421	lower	TRUE	-0.19401211655556	0.020197025827421	lower	TRUE	1951.4783252225	Dlgap5
Dll1	lower	FALSE	-0.193506206841426	0.43874247959806	lower	TRUE	-0.246485735323285	0.0522052123727358	NA	FALSE	-0.246485735323285	0.0522052123727358	lower	TRUE	230.336381912299	Dll1
Dlx1	upper	TRUE	0.284064406947751	0.00149985717464834	upper	TRUE	0.295070706825145	2.37753996842186e-06	upper	TRUE	0.295070706825145	2.37753996842186e-06	upper	TRUE	3587.52677126615	Dlx1
Dlx2	upper	FALSE	0.141742295210094	0.459353638170763	upper	TRUE	0.170082932741135	0.021687397376201	upper	TRUE	0.170082932741135	0.021687397376201	upper	TRUE	8015.72862849465	Dlx2
Dlx5	lower	FALSE	-0.150692017370383	0.562898237376096	lower	TRUE	-0.490791643237258	6.60925387626484e-06	lower	TRUE	-0.490791643237258	6.60925387626484e-06	lower	TRUE	4144.06833321964	Dlx5
Dlx6	lower	TRUE	-0.468614878059721	0.00905112405568465	lower	TRUE	-0.713827001511631	2.31769391175903e-07	lower	TRUE	-0.713827001511631	2.31769391175903e-07	lower	TRUE	369.739289276701	Dlx6
Dmc1	upper	TRUE	0.320082261541862	0.0569816803150118	upper	TRUE	0.325941425891834	0.0180587319859914	NA	FALSE	0.325941425891834	0.0180587319859914	upper	TRUE	49.3380550496323	Dmc1
Dna2	lower	FALSE	-0.179047791801221	0.252100091271238	lower	TRUE	-0.188545702325065	0.0483775649973491	lower	TRUE	-0.188545702325065	0.0483775649973491	lower	TRUE	1182.68333599535	Dna2
Dnaja2	lower	TRUE	-0.106944052282531	0.0569816803150118	lower	TRUE	-0.106755563578755	0.0312384001874005	NA	FALSE	-0.106755563578755	0.0312384001874005	lower	TRUE	6081.41976536216	Dnaja2
Dnajb1	lower	FALSE	-0.10675415949744	0.102947739526339	lower	TRUE	-0.106729727389732	0.0477351246426911	NA	FALSE	-0.106729727389732	0.0477351246426911	lower	TRUE	2881.37138989792	Dnajb1
Dnajb5	upper	TRUE	0.13969380241452	0.0781642117326768	upper	TRUE	0.139629894398867	0.0431570137284867	NA	FALSE	0.139629894398867	0.0431570137284867	upper	TRUE	852.439501537736	Dnajb5
Dnajc11	lower	TRUE	-0.10666183448506	0.0843921735479647	lower	TRUE	-0.107180732914707	0.0159870566452361	NA	FALSE	-0.107180732914707	0.0159870566452361	lower	TRUE	3094.20636927754	Dnajc11
Dnajc6	lower	FALSE	-0.30684308510877	0.150360839026549	lower	TRUE	-0.382469961028596	0.00503664998626929	lower	TRUE	-0.382469961028596	0.00503664998626929	lower	TRUE	266.219424651426	Dnajc6
Dnajc9	lower	TRUE	-0.154209964604394	0.0416809046611614	lower	TRUE	-0.153968605884173	0.00968188163545426	NA	FALSE	-0.153968605884173	0.00968188163545426	lower	TRUE	3641.74471156996	Dnajc9
Dnlz	lower	FALSE	-0.071061298162276	0.133232028949501	lower	TRUE	-0.0708902805834157	0.0815459100583869	NA	FALSE	-0.0708902805834157	0.0815459100583869	lower	TRUE	1694.39955561291	Dnlz
Dnm1	upper	FALSE	0.112988243164835	0.277908376696122	upper	TRUE	0.115852646163729	0.0681700025643343	NA	FALSE	0.115852646163729	0.0681700025643343	upper	TRUE	7336.89542855886	Dnm1
Dnm3os	upper	FALSE	0.315719004707382	0.100043930705031	upper	TRUE	0.405280382781163	0.000358574601130138	upper	TRUE	0.405280382781163	0.000358574601130138	upper	TRUE	5647.87709140762	Dnm3os
Doc2b	lower	FALSE	-0.213243671917647	0.392787310680998	lower	TRUE	-0.333007527635057	0.00303724685633605	NA	FALSE	-0.333007527635057	0.00303724685633605	lower	TRUE	395.086587582222	Doc2b
Dock1	upper	FALSE	0.102276367651433	0.17787874539346	upper	TRUE	0.102310382052994	0.0985913698422778	NA	FALSE	0.102310382052994	0.0985913698422778	upper	TRUE	5349.39051865062	Dock1
Dock10	upper	TRUE	0.346827196615984	0.0537580085818031	upper	TRUE	0.359157196811398	0.0115286864598986	upper	TRUE	0.359157196811398	0.0115286864598986	upper	TRUE	2130.00276616868	Dock10
Dock11	upper	TRUE	0.184828442740567	0.0797991690034262	upper	TRUE	0.183635811084917	0.0312835037355123	NA	FALSE	0.183635811084917	0.0312835037355123	upper	TRUE	1577.01420441627	Dock11
Dock3	upper	FALSE	0.190042241122855	0.40371131233626	upper	TRUE	0.350776776975247	0.0340449009871916	NA	FALSE	0.350776776975247	0.0340449009871916	upper	TRUE	125.044539169097	Dock3
Dock4	upper	FALSE	0.158306335795166	0.437689921141076	upper	TRUE	0.191845587813205	0.0224267135729747	NA	FALSE	0.191845587813205	0.0224267135729747	upper	TRUE	1010.00596260656	Dock4
Dock6	upper	FALSE	0.133763909254574	0.473159225792722	upper	TRUE	0.153432958688913	0.00169336496163103	NA	FALSE	0.153432958688913	0.00169336496163103	upper	TRUE	5645.64295438824	Dock6
Dok1	upper	FALSE	0.255635173640566	0.110998319398761	upper	TRUE	0.285221925972545	0.00406094728924238	upper	TRUE	0.285221925972545	0.00406094728924238	upper	TRUE	395.669145108559	Dok1
Dok7	upper	TRUE	0.416149721897857	0.018687864650578	upper	TRUE	0.405262497791491	0.00905413990132438	NA	FALSE	0.405262497791491	0.00905413990132438	upper	TRUE	36.1831297629201	Dok7
Dopey1	upper	FALSE	0.126548097612251	0.450240274237193	upper	TRUE	0.137922282298014	0.0665822392579779	NA	FALSE	0.137922282298014	0.0665822392579779	upper	TRUE	1411.83838064394	Dopey1
Dopey2	upper	TRUE	0.191108895108671	0.0133014698518991	upper	TRUE	0.191926664625551	0.00447671360264353	NA	FALSE	0.191926664625551	0.00447671360264353	upper	TRUE	1239.02737309492	Dopey2
Dph1	upper	TRUE	0.148653501863505	0.0365090136375114	upper	TRUE	0.149344015802938	0.0103326058385123	NA	FALSE	0.149344015802938	0.0103326058385123	upper	TRUE	585.196431212603	Dph1
Dph2	lower	TRUE	-0.133624380562099	0.091524451055054	lower	TRUE	-0.133080934021164	0.0561738696332767	NA	FALSE	-0.133080934021164	0.0561738696332767	lower	TRUE	671.812530796172	Dph2
Dph5	lower	TRUE	-0.220438185316262	0.00220832105454947	lower	TRUE	-0.221721036436503	0.000734809351280423	NA	FALSE	-0.221721036436503	0.000734809351280423	lower	TRUE	455.373064916397	Dph5
Dpm3	upper	FALSE	0.117331866187569	0.178421796633841	upper	TRUE	0.11710761704418	0.0932768718587007	NA	FALSE	0.11710761704418	0.0932768718587007	upper	TRUE	575.4050164545	Dpm3
Dpp4	lower	FALSE	-0.222857620926369	0.361484220290525	lower	TRUE	-0.427448587435305	0.000513334837328361	lower	TRUE	-0.427448587435305	0.000513334837328361	lower	TRUE	404.462309677328	Dpp4
Dpy19l1	upper	TRUE	0.162943963440649	0.0801935637372346	upper	TRUE	0.162979422479576	0.00448199677735403	upper	TRUE	0.162979422479576	0.00448199677735403	upper	TRUE	2721.29772454129	Dpy19l1
Dpy30	lower	TRUE	-0.152672477503828	0.0316706564987424	lower	TRUE	-0.153069255340954	0.00860233990154558	NA	FALSE	-0.153069255340954	0.00860233990154558	lower	TRUE	1323.20517301206	Dpy30
Dpysl4	upper	FALSE	0.121923579494962	0.428991990027177	upper	TRUE	0.131178108229274	0.015739267652113	NA	FALSE	0.131178108229274	0.015739267652113	upper	TRUE	993.803156417209	Dpysl4
Drd1a	upper	TRUE	0.395928562965655	0.0257056067557236	upper	TRUE	0.387432430169467	0.010728080975219	NA	FALSE	0.387432430169467	0.010728080975219	upper	TRUE	18.7466055359497	Drd1a
Drp2	upper	TRUE	0.239067259770035	0.0014866968268389	upper	TRUE	0.238921136237873	0.000441403724841114	upper	TRUE	0.238921136237873	0.000441403724841114	upper	TRUE	1455.19159793998	Drp2
Dsc1	lower	FALSE	-0.174076912536964	0.333306661435881	lower	TRUE	-0.410847570508534	0.0101101452088618	NA	FALSE	-0.410847570508534	0.0101101452088618	lower	TRUE	52.5662263179116	Dsc1
Dsc2	lower	TRUE	-0.477748255033274	2.68183511135522e-05	lower	TRUE	-0.490837432324434	3.40984971257373e-07	lower	TRUE	-0.490837432324434	3.40984971257373e-07	lower	TRUE	4064.95505687731	Dsc2
Dsc3	lower	TRUE	-0.306902375070982	0.0628836619511462	lower	TRUE	-0.385059823799781	7.34514652245007e-07	lower	TRUE	-0.385059823799781	7.34514652245007e-07	lower	TRUE	15264.7217538436	Dsc3
Dsel	upper	TRUE	0.237166393728641	0.0142652533037355	upper	TRUE	0.248555365025345	0.000164091914606704	upper	TRUE	0.248555365025345	0.000164091914606704	upper	TRUE	2201.63563501195	Dsel
Dsg1a	lower	TRUE	-0.440803937755851	0.0113875257776587	lower	TRUE	-0.388587225294394	0.0172668609892431	lower	TRUE	-0.388587225294394	0.0172668609892431	lower	TRUE	1443.70436506493	Dsg1a
Dsg1b	lower	TRUE	-0.337074329744783	0.0562189384783927	lower	TRUE	-0.348092705842681	0.0175691327595499	lower	TRUE	-0.348092705842681	0.0175691327595499	lower	TRUE	323.489866624572	Dsg1b
Dsg2	lower	TRUE	-0.284139366098805	0.0144272085767351	lower	TRUE	-0.296362616375096	0.000215923411286354	lower	TRUE	-0.296362616375096	0.000215923411286354	lower	TRUE	6633.52786271818	Dsg2
Dsp	lower	TRUE	-0.281097924850402	0.0134279159561739	lower	TRUE	-0.291028140320061	0.000681723761602157	lower	TRUE	-0.291028140320061	0.000681723761602157	lower	TRUE	35447.8637848022	Dsp
Dst	upper	FALSE	0.170219851713193	0.149042065440363	upper	TRUE	0.174658656042289	0.0391436364860203	NA	FALSE	0.174658656042289	0.0391436364860203	upper	TRUE	9260.26618662336	Dst
Dstn	lower	TRUE	-0.123989530569686	0.0371365254713667	lower	TRUE	-0.124905300996597	0.00158497535105425	NA	FALSE	-0.124905300996597	0.00158497535105425	lower	TRUE	11502.0521808016	Dstn
Dtl	lower	FALSE	-0.129099067986312	0.177605088730026	lower	TRUE	-0.128939325621336	0.0799443173537262	NA	FALSE	-0.128939325621336	0.0799443173537262	lower	TRUE	3439.58263133914	Dtl
Dtnb	lower	FALSE	-0.0716128463829393	0.508687675000907	lower	TRUE	-0.0722864409660223	0.0915590758609018	NA	FALSE	-0.0722864409660223	0.0915590758609018	lower	TRUE	1692.97401641914	Dtnb
Dtx1	upper	FALSE	0.217263661822901	0.253908680075777	upper	TRUE	0.234809381576734	0.0618189101654138	NA	FALSE	0.234809381576734	0.0618189101654138	upper	TRUE	391.895127921358	Dtx1
Dtx3	upper	FALSE	0.17132660948907	0.153138841856816	upper	TRUE	0.176108352653326	0.0371675168469817	upper	TRUE	0.176108352653326	0.0371675168469817	upper	TRUE	8172.62025142183	Dtx3
Duoxa1	lower	FALSE	-0.239220430019143	0.12720921500556	lower	TRUE	-0.242858921718316	0.0483527782872209	NA	FALSE	-0.242858921718316	0.0483527782872209	lower	TRUE	336.615869586109	Duoxa1
Dusp14	lower	TRUE	-0.211807083833367	0.0487537882010701	lower	TRUE	-0.210428159911746	0.0278665029929808	NA	FALSE	-0.210428159911746	0.0278665029929808	lower	TRUE	257.859268310473	Dusp14
Dusp15	upper	TRUE	0.356436319495394	0.0739155980946583	upper	TRUE	0.364109480708959	0.028907054888582	NA	FALSE	0.364109480708959	0.028907054888582	upper	TRUE	37.2099265175121	Dusp15
Dusp16	lower	FALSE	-0.156753886383392	0.363624801179111	lower	TRUE	-0.178886366643455	0.00153144053594013	lower	TRUE	-0.178886366643455	0.00153144053594013	lower	TRUE	2208.91402120881	Dusp16
Dusp18	upper	TRUE	0.194762083082848	0.0131587252991097	upper	TRUE	0.193630044283176	0.00733355267173742	NA	FALSE	0.193630044283176	0.00733355267173742	upper	TRUE	574.259315645276	Dusp18
Dusp8	lower	TRUE	-0.304951292705506	0.0308969070834425	lower	TRUE	-0.314742273597256	0.00232470931779121	NA	FALSE	-0.314742273597256	0.00232470931779121	lower	TRUE	518.056653054893	Dusp8
Dusp9	lower	FALSE	-0.203515349292843	0.186807073935994	lower	TRUE	-0.207001788054923	0.0631974097414415	lower	TRUE	-0.207001788054923	0.0631974097414415	lower	TRUE	628.782536955965	Dusp9
Dut	lower	TRUE	-0.171156197245921	0.0934570064222333	lower	TRUE	-0.172185612941208	0.0159870566452361	lower	TRUE	-0.172185612941208	0.0159870566452361	lower	TRUE	2878.33564739175	Dut
Dync2h1	upper	FALSE	0.122705157898859	0.109915419047482	upper	TRUE	0.122292302680801	0.0651117749568306	NA	FALSE	0.122292302680801	0.0651117749568306	upper	TRUE	1521.24768867569	Dync2h1
Dynll2	lower	TRUE	-0.253083058993551	5.58409946330735e-13	lower	TRUE	-0.254138105265282	2.84470394866938e-16	lower	TRUE	-0.254138105265282	2.84470394866938e-16	lower	TRUE	7429.09313669088	Dynll2
Dynlt3	lower	FALSE	-0.105468476426089	0.587996085558998	lower	TRUE	-0.116382872641313	0.0356402980534867	NA	FALSE	-0.116382872641313	0.0356402980534867	lower	TRUE	1332.45167115652	Dynlt3
Dyrk3	lower	TRUE	-0.303357107124083	0.0547055161018415	lower	TRUE	-0.306107825073514	0.0165437375492679	NA	FALSE	-0.306107825073514	0.0165437375492679	lower	TRUE	176.718071070407	Dyrk3
E130308A19Rik	upper	TRUE	0.212781955515645	0.0012053920868104	upper	TRUE	0.212813589519581	0.000535158429084127	NA	FALSE	0.212813589519581	0.000535158429084127	upper	TRUE	820.558269647572	E130308A19Rik
E2f5	upper	FALSE	0.132706758520222	0.138983541014808	upper	TRUE	0.132807824992002	0.0807966004235036	NA	FALSE	0.132807824992002	0.0807966004235036	upper	TRUE	778.497000822378	E2f5
E330020D12Rik	lower	FALSE	-0.287115732682182	0.192917356005442	lower	TRUE	-0.326465842524874	0.0505231926031001	NA	FALSE	-0.326465842524874	0.0505231926031001	lower	TRUE	52.6077972085518	E330020D12Rik
E430018J23Rik	upper	FALSE	0.128041953793313	0.454630820075861	upper	TRUE	0.141217357129598	0.096445079717437	NA	FALSE	0.141217357129598	0.096445079717437	upper	TRUE	431.2048836306	E430018J23Rik
E530011L22Rik	upper	FALSE	0.201661755689284	0.265390561750442	upper	TRUE	0.210505772696608	0.0852152101086058	NA	FALSE	0.210505772696608	0.0852152101086058	upper	TRUE	370.11066791196	E530011L22Rik
Ebf1	lower	FALSE	-0.187645568605601	0.470311300186436	lower	TRUE	-0.279568790170311	0.0159870566452361	NA	FALSE	-0.279568790170311	0.0159870566452361	lower	TRUE	592.61109962227	Ebf1
Ebf2	upper	TRUE	0.445543240564682	0.0150077455010217	upper	TRUE	0.513027065720774	0.000855147165814446	upper	TRUE	0.513027065720774	0.000855147165814446	upper	TRUE	80.5640701863926	Ebf2
Ebf3	upper	TRUE	0.426241339822884	0.000121112495937227	upper	TRUE	0.460217153732561	1.060904206192e-11	upper	TRUE	0.460217153732561	1.060904206192e-11	upper	TRUE	674.77443266544	Ebf3
Ebf4	upper	TRUE	0.354090001424166	0.000353636568730302	upper	TRUE	0.360222622697807	5.93536739540379e-06	upper	TRUE	0.360222622697807	5.93536739540379e-06	upper	TRUE	2138.70087287735	Ebf4
Ebna1bp2	lower	FALSE	-0.0741217341166665	0.283735454628387	lower	TRUE	-0.0737139309368241	0.0994474702231655	NA	FALSE	-0.0737139309368241	0.0994474702231655	lower	TRUE	2680.86856013305	Ebna1bp2
Ece2	upper	FALSE	0.135919709549197	0.107593504153663	upper	TRUE	0.135683686908996	0.0567435816855724	NA	FALSE	0.135683686908996	0.0567435816855724	upper	TRUE	1093.12416780328	Ece2
Ecel1	lower	FALSE	-0.0913712408671286	0.531057635204629	lower	TRUE	-0.737755095289739	6.74894103861496e-08	lower	TRUE	-0.737755095289739	6.74894103861496e-08	lower	TRUE	551.784554102969	Ecel1
Echdc1	lower	TRUE	-0.207001511456138	0.0467076532523839	lower	TRUE	-0.205970054691242	0.0226539246165944	NA	FALSE	-0.205970054691242	0.0226539246165944	lower	TRUE	251.696450329987	Echdc1
Edar	lower	FALSE	-0.209269469430853	0.395601547588208	lower	TRUE	-0.282904920162913	0.0584787365032631	lower	TRUE	-0.282904920162913	0.0584787365032631	lower	TRUE	872.237056295767	Edar
Edaradd	lower	FALSE	-0.114962709069338	0.713060315130556	lower	TRUE	-0.269127445014255	0.00148106928342149	lower	TRUE	-0.269127445014255	0.00148106928342149	lower	TRUE	1938.32921003963	Edaradd
Edil3	upper	TRUE	0.373722429467487	0.0147503353702775	upper	TRUE	0.420056954591552	2.46197775839449e-05	upper	TRUE	0.420056954591552	2.46197775839449e-05	upper	TRUE	1215.48640162759	Edil3
Edn1	upper	TRUE	0.39991025290706	0.0100444209527095	upper	TRUE	0.397986216347392	0.00389608704215428	NA	FALSE	0.397986216347392	0.00389608704215428	upper	TRUE	139.634567880668	Edn1
Edn3	upper	FALSE	0.160752490102325	0.548093761558647	upper	TRUE	0.25227636118807	0.0121071000574934	NA	FALSE	0.25227636118807	0.0121071000574934	upper	TRUE	426.816430965274	Edn3
Ednra	upper	TRUE	0.338147802409372	0.00358583762144904	upper	TRUE	0.357713719233828	2.05288070453596e-07	upper	TRUE	0.357713719233828	2.05288070453596e-07	upper	TRUE	2040.61437185396	Ednra
Ednrb	upper	FALSE	0.32145745709998	0.107162065062644	upper	TRUE	0.321505741024108	0.0432820206141674	upper	TRUE	0.321505741024108	0.0432820206141674	upper	TRUE	865.570825773982	Ednrb
Eea1	upper	TRUE	0.148725689407586	0.0185840520579781	upper	TRUE	0.150614247905365	0.00225395909822639	NA	FALSE	0.150614247905365	0.00225395909822639	upper	TRUE	1847.57246328488	Eea1
Eef2k	upper	TRUE	0.232936893685791	0.00952152587156734	upper	TRUE	0.236045605436539	7.26006957540293e-05	upper	TRUE	0.236045605436539	7.26006957540293e-05	upper	TRUE	2939.48449854123	Eef2k
Efemp1	upper	TRUE	0.343517645848558	0.0945564000802899	upper	TRUE	0.500621491506937	0.000535158429084127	upper	TRUE	0.500621491506937	0.000535158429084127	upper	TRUE	744.732166318062	Efemp1
Efemp2	upper	TRUE	0.18754869764564	0.00477531771575182	upper	TRUE	0.190090067350945	0.000227146074958487	upper	TRUE	0.190090067350945	0.000227146074958487	upper	TRUE	3914.80160268542	Efemp2
Efhc1	upper	TRUE	0.288500257096788	0.0549504173133598	upper	TRUE	0.288998064936434	0.0252470583623188	upper	TRUE	0.288998064936434	0.0252470583623188	upper	TRUE	136.73537461762	Efhc1
Efhd2	lower	FALSE	-0.0642057512545161	0.270746688616198	lower	TRUE	-0.0643018230536097	0.0919232945504229	NA	FALSE	-0.0643018230536097	0.0919232945504229	lower	TRUE	2028.81886310043	Efhd2
Efna1	lower	FALSE	-0.108444346110962	0.261063591393846	lower	TRUE	-0.112241449226553	0.00992259292134079	NA	FALSE	-0.112241449226553	0.00992259292134079	lower	TRUE	1751.09864096515	Efna1
Efnb3	upper	TRUE	0.230547448232937	0.00102793990928845	upper	TRUE	0.231889352639192	8.71169681801489e-05	upper	TRUE	0.231889352639192	8.71169681801489e-05	upper	TRUE	2936.91531442227	Efnb3
Egflam	upper	FALSE	0.309915549044436	0.105114588373537	upper	TRUE	0.37425027655549	0.00123331487010699	upper	TRUE	0.37425027655549	0.00123331487010699	upper	TRUE	1230.32851224814	Egflam
Ehbp1	upper	TRUE	0.163707857847985	0.0104795700892813	upper	TRUE	0.163860783405413	0.0040698543758478	NA	FALSE	0.163860783405413	0.0040698543758478	upper	TRUE	2656.29764331494	Ehbp1
Ehd4	lower	FALSE	-0.120558813563181	0.660193687849796	lower	TRUE	-0.155164444495446	0.0158456138298025	NA	FALSE	-0.155164444495446	0.0158456138298025	lower	TRUE	1446.63879056177	Ehd4
Eif2b2	lower	TRUE	-0.130259570414027	0.0474692723058868	lower	TRUE	-0.132267414090181	0.0016757544550352	NA	FALSE	-0.132267414090181	0.0016757544550352	lower	TRUE	1685.41192992316	Eif2b2
Eif2d	lower	FALSE	-0.0765837597096532	0.114639675577473	lower	TRUE	-0.0764264941913277	0.0772934956729574	NA	FALSE	-0.0764264941913277	0.0772934956729574	lower	TRUE	2115.99937076864	Eif2d
Eif4a1	lower	TRUE	-0.122059708688168	0.0981668878507616	lower	TRUE	-0.121814503613932	0.0527833234202279	lower	TRUE	-0.121814503613932	0.0527833234202279	lower	TRUE	38323.0515019838	Eif4a1
Eif4e3	upper	FALSE	0.125867225439189	0.127499345464419	upper	TRUE	0.125619197995554	0.0790218642412569	NA	FALSE	0.125619197995554	0.0790218642412569	upper	TRUE	709.305724865132	Eif4e3
Eif6	lower	TRUE	-0.0982702275115191	0.0947470121621882	lower	TRUE	-0.0979566658779329	0.0478803960288917	NA	FALSE	-0.0979566658779329	0.0478803960288917	lower	TRUE	2933.29767124597	Eif6
Elf3	lower	TRUE	-0.349074865034341	0.0102751833998774	lower	TRUE	-0.350812418710212	0.00334372835004432	NA	FALSE	-0.350812418710212	0.00334372835004432	lower	TRUE	306.711928952296	Elf3
Elf4	upper	TRUE	0.210774775487361	0.0144413723148157	upper	TRUE	0.217162973445784	0.000360779973343505	upper	TRUE	0.217162973445784	0.000360779973343505	upper	TRUE	1446.53680103146	Elf4
Elfn1	upper	TRUE	0.452028040759428	0.000382926151426392	upper	TRUE	0.446077020487533	9.22987194232618e-05	upper	TRUE	0.446077020487533	9.22987194232618e-05	upper	TRUE	525.578027470713	Elfn1
Elk1	upper	TRUE	0.145958175884166	0.0971165660940777	upper	TRUE	0.149438931611105	0.00989761650759776	NA	FALSE	0.149438931611105	0.00989761650759776	upper	TRUE	1774.07935995413	Elk1
Ell	upper	TRUE	0.0960193221219346	0.0806146791864114	upper	TRUE	0.0957643962240523	0.0508964260422726	NA	FALSE	0.0957643962240523	0.0508964260422726	upper	TRUE	1597.8646448916	Ell
Ell2	lower	TRUE	-0.211878052551143	0.0534060398629601	lower	TRUE	-0.219033557826546	0.000946304923611723	NA	FALSE	-0.219033557826546	0.000946304923611723	lower	TRUE	815.25644153312	Ell2
Elmo3	lower	FALSE	-0.12125815061297	0.597192434739263	lower	TRUE	-0.142213429493198	0.0626446714722087	NA	FALSE	-0.142213429493198	0.0626446714722087	lower	TRUE	652.13312661611	Elmo3
Eln	upper	TRUE	0.756824524076863	1.04589873918803e-06	upper	TRUE	0.792529489817815	2.59618928356615e-08	upper	TRUE	0.792529489817815	2.59618928356615e-08	upper	TRUE	10590.3320536	Eln
Elovl4	upper	TRUE	0.285679098118365	0.00642342253385198	upper	TRUE	0.292865096770928	0.000144144504042793	NA	FALSE	0.292865096770928	0.000144144504042793	upper	TRUE	786.254362764188	Elovl4
Eme1	lower	FALSE	-0.193175375683648	0.123165195764425	lower	TRUE	-0.192901040877501	0.0339253519494003	NA	FALSE	-0.192901040877501	0.0339253519494003	lower	TRUE	851.6412452419	Eme1
Emg1	lower	TRUE	-0.15211531731621	0.00229621513240879	lower	TRUE	-0.151738149605218	0.00126486877752197	lower	TRUE	-0.151738149605218	0.00126486877752197	lower	TRUE	2815.42165039713	Emg1
Emilin1	upper	TRUE	0.400880139648591	5.71343843971831e-10	upper	TRUE	0.400080357077111	4.03923220824148e-12	upper	TRUE	0.400080357077111	4.03923220824148e-12	upper	TRUE	9186.50406253281	Emilin1
Emilin2	upper	FALSE	0.213781499668766	0.325266068585576	upper	TRUE	0.264636772783313	0.0034044003634694	upper	TRUE	0.264636772783313	0.0034044003634694	upper	TRUE	1916.91336812767	Emilin2
Emilin3	upper	TRUE	0.794935705425294	5.72899207642341e-17	upper	TRUE	0.800682787545749	8.56042551670091e-20	upper	TRUE	0.800682787545749	8.56042551670091e-20	upper	TRUE	3211.07741624617	Emilin3
Eml3	upper	FALSE	0.144964655153492	0.114560934268342	upper	TRUE	0.149001478718559	0.0114765428854676	NA	FALSE	0.149001478718559	0.0114765428854676	upper	TRUE	2824.65657758419	Eml3
Emp1	lower	FALSE	-0.118047313037008	0.110804899444839	lower	TRUE	-0.119030607004106	0.0472471347346321	NA	FALSE	-0.119030607004106	0.0472471347346321	lower	TRUE	12712.7139048069	Emp1
Emp2	lower	FALSE	-0.148250136710043	0.338221305156999	lower	TRUE	-0.160940843084191	0.0235162738722427	NA	FALSE	-0.160940843084191	0.0235162738722427	lower	TRUE	4895.13840312667	Emp2
Emp3	upper	TRUE	0.259784564208969	2.97558595627157e-07	upper	TRUE	0.258968202239292	1.43169404670815e-07	upper	TRUE	0.258968202239292	1.43169404670815e-07	upper	TRUE	1545.59290410954	Emp3
Endog	lower	FALSE	-0.185437137374457	0.134733291572935	lower	TRUE	-0.18331423101949	0.0916591475397727	NA	FALSE	-0.18331423101949	0.0916591475397727	lower	TRUE	144.319279410325	Endog
Eng	upper	FALSE	0.134396155751177	0.518152288211108	upper	TRUE	0.173448641741232	0.0015438664268551	upper	TRUE	0.173448641741232	0.0015438664268551	upper	TRUE	3463.29864175917	Eng
Eno1	lower	FALSE	-0.279933955990946	0.156873169715265	lower	TRUE	-0.378103315379147	0.000160194493694129	lower	TRUE	-0.378103315379147	0.000160194493694129	lower	TRUE	1751.12536668706	Eno1
Eno2	upper	TRUE	0.282186493096942	0.012769438187698	upper	TRUE	0.279730453566165	0.00551135589950498	upper	TRUE	0.279730453566165	0.00551135589950498	upper	TRUE	840.02635983088	Eno2
Eno3	upper	FALSE	0.207696793899304	0.260543574112583	upper	TRUE	0.221223696164939	0.0527833234202279	upper	TRUE	0.221223696164939	0.0527833234202279	upper	TRUE	719.972377455454	Eno3
Entpd1	lower	FALSE	-0.195606937833579	0.36036222526333	lower	TRUE	-0.219914171762256	0.0423893830805374	lower	TRUE	-0.219914171762256	0.0423893830805374	lower	TRUE	1653.95786567822	Entpd1
Entpd3	lower	FALSE	-0.205143511952384	0.422059569091049	lower	TRUE	-0.287781825701025	0.0444888891100953	lower	TRUE	-0.287781825701025	0.0444888891100953	lower	TRUE	1424.6651021398	Entpd3
Epb4.1l4a	lower	FALSE	-0.202831695630048	0.37750208205661	lower	TRUE	-0.309609822545766	2.89864585775535e-05	lower	TRUE	-0.309609822545766	2.89864585775535e-05	lower	TRUE	1751.48598231077	Epb4.1l4a
Epb4.1l4b	lower	FALSE	-0.170805149477314	0.137485567285749	lower	TRUE	-0.168487342139761	0.0244731392553279	lower	TRUE	-0.168487342139761	0.0244731392553279	lower	TRUE	1527.77277571435	Epb4.1l4b
Epcam	lower	TRUE	-0.301982690452153	8.5261086907512e-07	lower	TRUE	-0.303871203566632	1.60581391324991e-08	lower	TRUE	-0.303871203566632	1.60581391324991e-08	lower	TRUE	5933.36189630126	Epcam
Epha1	lower	TRUE	-0.169015919825766	0.015312987077387	lower	TRUE	-0.16887425195368	0.0037747295908756	NA	FALSE	-0.16887425195368	0.0037747295908756	lower	TRUE	1715.87943320445	Epha1
Epha3	upper	TRUE	0.632179740366291	5.72558457633149e-09	upper	TRUE	0.653463304550648	3.06483280413138e-12	upper	TRUE	0.653463304550648	3.06483280413138e-12	upper	TRUE	2640.90316722363	Epha3
Epha5	upper	TRUE	0.429641355371761	0.0192035270355036	upper	TRUE	0.547889563317	0.000310347177134577	upper	TRUE	0.547889563317	0.000310347177134577	upper	TRUE	103.193203596959	Epha5
Epha7	upper	FALSE	0.12561158506626	0.504110706779964	upper	TRUE	0.137777906181818	0.0691664267132368	NA	FALSE	0.137777906181818	0.0691664267132368	upper	TRUE	3894.649924573	Epha7
Epha8	upper	TRUE	0.345290172699805	0.0623776201607518	upper	TRUE	0.565388442008295	0.000182240547220881	NA	FALSE	0.565388442008295	0.000182240547220881	upper	TRUE	24.7367487678655	Epha8
Ephb1	upper	TRUE	0.327561458763692	0.00889499668436111	upper	TRUE	0.342181794197033	0.000197368133335096	NA	FALSE	0.342181794197033	0.000197368133335096	upper	TRUE	424.772534090676	Ephb1
Ephb2	upper	FALSE	0.222113365285386	0.156000426358141	upper	TRUE	0.26708441883891	7.93690961871446e-09	upper	TRUE	0.26708441883891	7.93690961871446e-09	upper	TRUE	3143.88220309874	Ephb2
Ephb4	upper	FALSE	0.0800187714774288	0.566283352566258	upper	TRUE	0.0844933871199169	0.0621291326082461	NA	FALSE	0.0844933871199169	0.0621291326082461	upper	TRUE	10190.7336964737	Ephb4
Ephb6	upper	TRUE	0.226372765131601	0.052748863742203	upper	TRUE	0.233126426771437	1.5735269822923e-05	upper	TRUE	0.233126426771437	1.5735269822923e-05	upper	TRUE	2743.83686686985	Ephb6
Epn3	lower	TRUE	-0.390107812542572	0.0172138927166489	lower	TRUE	-0.457229961435946	3.38669192913616e-06	lower	TRUE	-0.457229961435946	3.38669192913616e-06	lower	TRUE	460.068722478079	Epn3
Eppk1	lower	TRUE	-0.276230188539273	0.0607994266948161	lower	TRUE	-0.274155699267811	0.0249787506305316	lower	TRUE	-0.274155699267811	0.0249787506305316	lower	TRUE	722.63024962815	Eppk1
Eps15	upper	FALSE	0.0604951001786418	0.220790389380916	upper	TRUE	0.0606719627272659	0.0443680205018346	NA	FALSE	0.0606719627272659	0.0443680205018346	upper	TRUE	3288.4900414071	Eps15
Eps8l2	lower	FALSE	-0.21080608097023	0.241904101764917	lower	TRUE	-0.245963493485551	0.00852130631772791	lower	TRUE	-0.245963493485551	0.00852130631772791	lower	TRUE	960.794027365719	Eps8l2
Epsti1	lower	FALSE	-0.268557395675817	0.198240643746157	lower	TRUE	-0.330125265118883	0.0491247343508285	NA	FALSE	-0.330125265118883	0.0491247343508285	lower	TRUE	13.2777836466391	Epsti1
Erbb2ip	upper	FALSE	0.0991718864984376	0.156739871392985	upper	TRUE	0.0991425472741092	0.0908730227686535	NA	FALSE	0.0991425472741092	0.0908730227686535	upper	TRUE	7697.50221255965	Erbb2ip
Erbb3	lower	TRUE	-0.211145263945613	0.0235226558692739	lower	TRUE	-0.209720341562488	0.00772561775740558	NA	FALSE	-0.209720341562488	0.00772561775740558	lower	TRUE	1600.85927617398	Erbb3
Ercc6l	lower	FALSE	-0.17403647194935	0.153403346693089	lower	TRUE	-0.175660953234533	0.0690840816594519	lower	TRUE	-0.175660953234533	0.0690840816594519	lower	TRUE	1363.03804719174	Ercc6l
Erg	upper	FALSE	0.264225809141638	0.148793779973995	upper	TRUE	0.277495877643364	0.0257560329857364	upper	TRUE	0.277495877643364	0.0257560329857364	upper	TRUE	477.691903454606	Erg
Erh	lower	FALSE	-0.108550579912216	0.300573126309768	lower	TRUE	-0.110062474233013	0.084161760836294	NA	FALSE	-0.110062474233013	0.084161760836294	lower	TRUE	6740.93299437691	Erh
Eri3	upper	FALSE	0.0753007084255641	0.319356334248227	upper	TRUE	0.0767130218214477	0.0499984867694385	NA	FALSE	0.0767130218214477	0.0499984867694385	upper	TRUE	3297.17536957536	Eri3
Esrp1	lower	TRUE	-0.309429032925945	1.41067874184798e-07	lower	TRUE	-0.313216560811689	7.50844539888117e-11	lower	TRUE	-0.313216560811689	7.50844539888117e-11	lower	TRUE	5582.22565200453	Esrp1
Esrp2	lower	TRUE	-0.327180135814587	0.000121112495937227	lower	TRUE	-0.340505457132611	5.26803331192927e-08	lower	TRUE	-0.340505457132611	5.26803331192927e-08	lower	TRUE	1409.96819424597	Esrp2
Esrrb	upper	FALSE	0.221381546324882	0.28827535051533	upper	TRUE	0.547201002348765	0.000164578491072192	upper	TRUE	0.547201002348765	0.000164578491072192	upper	TRUE	142.088263143541	Esrrb
Esrrg	upper	FALSE	0.306853428045055	0.114847427480728	upper	TRUE	0.33507301143421	0.0240041377792399	NA	FALSE	0.33507301143421	0.0240041377792399	upper	TRUE	156.75255361727	Esrrg
Esyt1	upper	FALSE	0.132991514964711	0.301957270247547	upper	TRUE	0.145177768988991	0.00988061910729157	upper	TRUE	0.145177768988991	0.00988061910729157	upper	TRUE	3323.52564605485	Esyt1
Etaa1	lower	FALSE	-0.149098533954521	0.291614115338371	lower	TRUE	-0.15053952375139	0.0463964165698113	NA	FALSE	-0.15053952375139	0.0463964165698113	lower	TRUE	1083.48778526164	Etaa1
Etl4	lower	FALSE	-0.121747412374668	0.51603902299065	lower	TRUE	-0.137157535649971	0.063052712838159	NA	FALSE	-0.137157535649971	0.063052712838159	lower	TRUE	6121.17811531135	Etl4
Etnk2	lower	FALSE	-0.308061400907955	0.134186733414901	lower	TRUE	-0.345324108957708	0.0189548504096723	lower	TRUE	-0.345324108957708	0.0189548504096723	lower	TRUE	307.643360281693	Etnk2
Etv3	lower	FALSE	-0.155587442046054	0.349690814290075	lower	TRUE	-0.173191218265926	0.00242786434664783	NA	FALSE	-0.173191218265926	0.00242786434664783	lower	TRUE	2810.82454490011	Etv3
Evi5	upper	FALSE	0.0999426055620704	0.381154315202204	upper	TRUE	0.103469296014829	0.0361761020188473	NA	FALSE	0.103469296014829	0.0361761020188473	upper	TRUE	2505.87082262493	Evi5
Evpl	lower	FALSE	-0.195861242157257	0.236851731300911	lower	TRUE	-0.200555171271502	0.0723575025158456	NA	FALSE	-0.200555171271502	0.0723575025158456	lower	TRUE	2073.37488706724	Evpl
Exo1	lower	TRUE	-0.192466322530295	0.0664819390049541	lower	TRUE	-0.191043775276346	0.0330758578556523	lower	TRUE	-0.191043775276346	0.0330758578556523	lower	TRUE	1551.94514484299	Exo1
Exoc1	lower	FALSE	-0.0782831555063493	0.238694507780851	lower	TRUE	-0.0792118662807285	0.0914178581095726	NA	FALSE	-0.0792118662807285	0.0914178581095726	lower	TRUE	2047.71126155034	Exoc1
Exosc2	lower	TRUE	-0.187394781971084	0.0795228371503455	lower	TRUE	-0.195531871708762	0.000115014897740191	NA	FALSE	-0.195531871708762	0.000115014897740191	lower	TRUE	2867.89656337255	Exosc2
Exosc7	lower	FALSE	-0.1199388637607	0.20907646344005	lower	TRUE	-0.119339917142483	0.0141854822949429	NA	FALSE	-0.119339917142483	0.0141854822949429	lower	TRUE	1142.92921539942	Exosc7
Exosc8	lower	TRUE	-0.140714272736593	0.0862459143563773	lower	TRUE	-0.139792255649058	0.0397549581011739	NA	FALSE	-0.139792255649058	0.0397549581011739	lower	TRUE	1918.71940750834	Exosc8
Extl2	upper	TRUE	0.158338566249122	0.00386526227501535	upper	TRUE	0.1584459331776	0.00120099743974268	NA	FALSE	0.1584459331776	0.00120099743974268	upper	TRUE	886.5060456063	Extl2
Eya1	upper	FALSE	0.208649664019224	0.352888253904513	upper	TRUE	0.607043938418782	2.37195498325767e-10	upper	TRUE	0.607043938418782	2.37195498325767e-10	upper	TRUE	1636.83628742256	Eya1
Eya2	upper	TRUE	0.509803087301327	3.74110162953812e-12	upper	TRUE	0.516355747043278	1.17360535016022e-16	upper	TRUE	0.516355747043278	1.17360535016022e-16	upper	TRUE	1095.62313132137	Eya2
Eya4	upper	FALSE	0.203934953739671	0.416648311287601	upper	TRUE	0.418155241993701	5.6901170048824e-05	upper	TRUE	0.418155241993701	5.6901170048824e-05	upper	TRUE	505.229643792688	Eya4
Ezh2	lower	FALSE	-0.105869398107436	0.196555954347084	lower	TRUE	-0.106638714437636	0.0516206105750021	NA	FALSE	-0.106638714437636	0.0516206105750021	lower	TRUE	5374.85916070785	Ezh2
Ezr	lower	TRUE	-0.259185773144024	0.000134807026757131	lower	TRUE	-0.265089690034248	9.22415463878968e-09	lower	TRUE	-0.265089690034248	9.22415463878968e-09	lower	TRUE	3758.32608201187	Ezr
F11r	lower	TRUE	-0.215247741939988	0.0423564419027674	lower	TRUE	-0.224334020313746	9.11684968943798e-05	lower	TRUE	-0.224334020313746	9.11684968943798e-05	lower	TRUE	2980.84854967273	F11r
Fabp5	lower	TRUE	-0.242391961244515	0.00268496491563772	lower	TRUE	-0.249079401688683	2.93157198816568e-08	lower	TRUE	-0.249079401688683	2.93157198816568e-08	lower	TRUE	8679.00932416957	Fabp5
Fads1	upper	FALSE	0.114286253399031	0.307810714795893	upper	TRUE	0.115151796104318	0.0478659902667766	NA	FALSE	0.115151796104318	0.0478659902667766	upper	TRUE	6491.57067002751	Fads1
Fads3	upper	TRUE	0.251638676597188	0.0448494795998411	upper	TRUE	0.250059934292974	0.0213280384408699	upper	TRUE	0.250059934292974	0.0213280384408699	upper	TRUE	761.838901124495	Fads3
Fam107a	upper	TRUE	0.368504351695027	0.0577211380163827	upper	TRUE	0.362861493562637	0.0271642427111739	NA	FALSE	0.362861493562637	0.0271642427111739	upper	TRUE	117.044887946996	Fam107a
Fam109b	upper	TRUE	0.146471608137792	0.0197688439967104	upper	TRUE	0.146074247430096	0.0112932514456086	NA	FALSE	0.146074247430096	0.0112932514456086	upper	TRUE	1060.51263326666	Fam109b
Fam110c	lower	FALSE	-0.144937672894541	0.491467756669448	lower	TRUE	-0.436980574713924	0.00352821378022753	NA	FALSE	-0.436980574713924	0.00352821378022753	lower	TRUE	70.3631505594244	Fam110c
Fam114a1	upper	TRUE	0.188620746841013	0.075841770867519	upper	TRUE	0.193214535346351	0.0170096395022791	upper	TRUE	0.193214535346351	0.0170096395022791	upper	TRUE	2293.4774521472	Fam114a1
Fam120c	upper	FALSE	0.119758145029592	0.117167085820414	upper	TRUE	0.120798617800983	0.0480167350656949	NA	FALSE	0.120798617800983	0.0480167350656949	upper	TRUE	1385.1057249488	Fam120c
Fam122a	upper	FALSE	0.121154277745974	0.26745533319797	upper	TRUE	0.122166621283412	0.0999696300148801	NA	FALSE	0.122166621283412	0.0999696300148801	upper	TRUE	566.484472942865	Fam122a
Fam124a	upper	TRUE	0.452299188224193	0.0133014698518991	upper	TRUE	0.741620374727051	1.9760676622177e-13	NA	FALSE	0.741620374727051	1.9760676622177e-13	upper	TRUE	131.017488051457	Fam124a
Fam129a	lower	TRUE	-0.589362951268426	0.000121112495937227	lower	TRUE	-0.604637944400491	8.20821518249406e-06	lower	TRUE	-0.604637944400491	8.20821518249406e-06	lower	TRUE	441.122540275096	Fam129a
Fam131b	upper	FALSE	0.184481009190596	0.437601943397686	upper	TRUE	0.238279301087114	0.0112928273035568	NA	FALSE	0.238279301087114	0.0112928273035568	upper	TRUE	384.594879348785	Fam131b
Fam134c	lower	FALSE	-0.0783696417117331	0.415663839106445	lower	TRUE	-0.0797077850766501	0.0667684850740571	NA	FALSE	-0.0797077850766501	0.0667684850740571	lower	TRUE	4679.02976213865	Fam134c
Fam149a	upper	TRUE	0.335187097770718	0.000325410811019553	upper	TRUE	0.358545681288954	2.43513807308958e-11	upper	TRUE	0.358545681288954	2.43513807308958e-11	upper	TRUE	872.555160360475	Fam149a
Fam160b1	upper	FALSE	0.111854276439809	0.108884905260934	upper	TRUE	0.111869654681113	0.061149068299574	NA	FALSE	0.111869654681113	0.061149068299574	upper	TRUE	2594.5822650869	Fam160b1
Fam160b2	lower	TRUE	-0.13969924545548	0.000487670667658859	lower	TRUE	-0.139926887600853	0.000148254087252214	NA	FALSE	-0.139926887600853	0.000148254087252214	lower	TRUE	2351.11043425719	Fam160b2
Fam162a	lower	FALSE	-0.225478885772028	0.159450976727601	lower	TRUE	-0.243765402446431	0.000606222660039838	lower	TRUE	-0.243765402446431	0.000606222660039838	lower	TRUE	3592.21921876742	Fam162a
Fam162b	lower	TRUE	-0.35367779853787	0.0505925255423261	lower	TRUE	-0.393640722692404	0.0112114790687759	NA	FALSE	-0.393640722692404	0.0112114790687759	lower	TRUE	16.041015220051	Fam162b
Fam163b	lower	FALSE	-0.277517271077088	0.15122931887419	lower	TRUE	-0.488267501320029	0.00179391756910051	lower	TRUE	-0.488267501320029	0.00179391756910051	lower	TRUE	75.7088651804219	Fam163b
Fam187b	lower	FALSE	-0.274918931520752	0.115516483226686	lower	TRUE	-0.300523112401357	0.0153014990497525	NA	FALSE	-0.300523112401357	0.0153014990497525	lower	TRUE	76.2211810861457	Fam187b
Fam189a1	upper	TRUE	0.820187051417643	5.95796874925277e-10	upper	TRUE	0.853539349509737	1.51389091251487e-12	upper	TRUE	0.853539349509737	1.51389091251487e-12	upper	TRUE	1314.31238075216	Fam189a1
Fam189b	upper	FALSE	0.142512369285071	0.207306353747916	upper	TRUE	0.143378977049148	0.0832869864427103	NA	FALSE	0.143378977049148	0.0832869864427103	upper	TRUE	2059.45386712143	Fam189b
Fam196b	lower	TRUE	-0.394732107246709	0.0421345159821461	lower	TRUE	-0.522039134196967	0.000481687728006945	NA	FALSE	-0.522039134196967	0.000481687728006945	lower	TRUE	183.233251319535	Fam196b
Fam25c	lower	FALSE	-0.108194968915983	0.487765790010539	lower	TRUE	-0.300565096840296	0.0438781116103277	NA	FALSE	-0.300565096840296	0.0438781116103277	lower	TRUE	36.1050428560511	Fam25c
Fam45a	lower	FALSE	-0.105591553028313	0.188569383784911	lower	TRUE	-0.107778900679512	0.0489881639006089	NA	FALSE	-0.107778900679512	0.0489881639006089	lower	TRUE	911.213912501357	Fam45a
Fam53b	upper	TRUE	0.149258842104748	0.0392480499728357	upper	TRUE	0.149393629663074	0.00978516306499159	NA	FALSE	0.149393629663074	0.00978516306499159	upper	TRUE	1824.2716885854	Fam53b
Fam60a	lower	TRUE	-0.140866144757957	0.075841770867519	lower	TRUE	-0.140646110473164	0.00927756065060857	NA	FALSE	-0.140646110473164	0.00927756065060857	lower	TRUE	4936.33775846215	Fam60a
Fam63a	upper	TRUE	0.147477220189507	0.012769438187698	upper	TRUE	0.14724796876613	0.00188342513953629	upper	TRUE	0.14724796876613	0.00188342513953629	upper	TRUE	2160.56806030595	Fam63a
Fam63b	upper	FALSE	0.194548875501199	0.27218489494423	upper	TRUE	0.236153587365776	0.000181210992274212	upper	TRUE	0.236153587365776	0.000181210992274212	upper	TRUE	1246.50803314762	Fam63b
Fam73a	lower	TRUE	-0.123567031521418	0.0252300752525077	lower	TRUE	-0.123250613353674	0.013128277781458	NA	FALSE	-0.123250613353674	0.013128277781458	lower	TRUE	2197.24009486802	Fam73a
Fam78b	upper	FALSE	0.262119798949554	0.251112500525023	upper	TRUE	0.32498679983063	0.0219317553198465	upper	TRUE	0.32498679983063	0.0219317553198465	upper	TRUE	224.977094635619	Fam78b
Fam81a	upper	FALSE	0.239153438859509	0.166670761498716	upper	TRUE	0.233936952493464	0.0926557520489323	NA	FALSE	0.233936952493464	0.0926557520489323	upper	TRUE	109.715874268706	Fam81a
Fam83f	lower	TRUE	-0.423862213030145	0.0040068923925393	lower	TRUE	-0.484436883949532	3.36870800836614e-07	NA	FALSE	-0.484436883949532	3.36870800836614e-07	lower	TRUE	493.651550900008	Fam83f
Fam83g	lower	TRUE	-0.304134235263727	0.0797991690034262	lower	TRUE	-0.376347609404195	1.53749237128345e-07	lower	TRUE	-0.376347609404195	1.53749237128345e-07	lower	TRUE	988.770051495081	Fam83g
Fam83h	lower	FALSE	-0.18086672163829	0.117268693963713	lower	TRUE	-0.186977859137577	0.0041338635455405	NA	FALSE	-0.186977859137577	0.0041338635455405	lower	TRUE	1706.41855330757	Fam83h
Fam84a	lower	TRUE	-0.548182355835701	0.000164160959387289	lower	TRUE	-0.685709473607205	6.62971680777153e-17	lower	TRUE	-0.685709473607205	6.62971680777153e-17	lower	TRUE	3198.42660518196	Fam84a
Fam84b	lower	FALSE	-0.187953178834314	0.309151638969114	lower	TRUE	-0.212325116500144	0.00455015599265132	NA	FALSE	-0.212325116500144	0.00455015599265132	lower	TRUE	1075.4047511318	Fam84b
Fap	upper	FALSE	0.217851515821851	0.318612676338837	upper	TRUE	0.256557041188516	0.0507016757334021	upper	TRUE	0.256557041188516	0.0507016757334021	upper	TRUE	987.461129288887	Fap
Farsa	lower	TRUE	-0.0943045155249071	0.0338983769585834	lower	TRUE	-0.0944279512572975	0.00783051726566104	NA	FALSE	-0.0944279512572975	0.00783051726566104	lower	TRUE	2804.44907975239	Farsa
Farsb	lower	FALSE	-0.0815409771992901	0.155831045539483	lower	TRUE	-0.0819431410363677	0.0642924958674777	NA	FALSE	-0.0819431410363677	0.0642924958674777	lower	TRUE	2385.63905065002	Farsb
Fas	upper	TRUE	0.390641806764817	0.0273666127846567	upper	TRUE	0.3972506356824	0.00782926614328402	NA	FALSE	0.3972506356824	0.00782926614328402	upper	TRUE	78.8275299203997	Fas
Fastkd5	lower	FALSE	-0.132761910003496	0.111579507316175	lower	TRUE	-0.132849462739929	0.0546892725780705	NA	FALSE	-0.132849462739929	0.0546892725780705	lower	TRUE	720.585091030984	Fastkd5
Fat4	upper	TRUE	0.349219136541515	5.10795019274922e-05	upper	TRUE	0.348373248464025	1.27555246205159e-05	upper	TRUE	0.348373248464025	1.27555246205159e-05	upper	TRUE	5606.97224855832	Fat4
Fbl	lower	FALSE	-0.115055815428411	0.273979959530487	lower	TRUE	-0.116970151424661	0.0434677836339507	lower	TRUE	-0.116970151424661	0.0434677836339507	lower	TRUE	4924.9012936635	Fbl
Fblim1	lower	FALSE	-0.109290432984282	0.475620989573483	lower	TRUE	-0.11622783802394	0.0481601233285489	NA	FALSE	-0.11622783802394	0.0481601233285489	lower	TRUE	5034.3133355268	Fblim1
Fbln5	upper	FALSE	0.223229098994073	0.347969520172601	upper	TRUE	0.29333689586558	0.028399458410596	upper	TRUE	0.29333689586558	0.028399458410596	upper	TRUE	2058.40769258009	Fbln5
Fbxl3	upper	FALSE	0.0821608309018446	0.128028506282858	upper	TRUE	0.0820288149063139	0.0758275730700632	NA	FALSE	0.0820288149063139	0.0758275730700632	upper	TRUE	2490.8956737798	Fbxl3
Fbxl7	upper	FALSE	0.176629147144214	0.419837570769216	upper	TRUE	0.221866422826721	0.0233692581652255	upper	TRUE	0.221866422826721	0.0233692581652255	upper	TRUE	1949.72250733516	Fbxl7
Fbxo10	upper	TRUE	0.181105537303105	0.0474692723058868	upper	TRUE	0.188343342810206	3.737496449618e-05	NA	FALSE	0.188343342810206	3.737496449618e-05	upper	TRUE	2398.14554401102	Fbxo10
Fbxo16	lower	TRUE	-0.268270461433749	0.079605559343397	lower	TRUE	-0.268046004535417	0.0293246907692558	NA	FALSE	-0.268046004535417	0.0293246907692558	lower	TRUE	94.1253103150802	Fbxo16
Fbxo18	upper	FALSE	0.0903604204886548	0.391442230146879	upper	TRUE	0.0934716325213474	0.0134466481336838	NA	FALSE	0.0934716325213474	0.0134466481336838	upper	TRUE	4509.74150781436	Fbxo18
Fbxo3	upper	FALSE	0.0697970497707074	0.286102589767052	upper	TRUE	0.0706734080406249	0.0850945809718578	NA	FALSE	0.0706734080406249	0.0850945809718578	upper	TRUE	2535.94115839787	Fbxo3
Fbxo32	upper	TRUE	0.342867391268882	0.0506803443122114	upper	TRUE	0.341092877786288	0.0218649105241117	upper	TRUE	0.341092877786288	0.0218649105241117	upper	TRUE	1015.63856195598	Fbxo32
Fcer1g	lower	FALSE	-0.240668164008744	0.244690441610592	lower	TRUE	-0.281939985207617	0.0205722073165797	NA	FALSE	-0.281939985207617	0.0205722073165797	lower	TRUE	138.65111746205	Fcer1g
Fcgbp	lower	FALSE	-0.239526897309488	0.31046316734944	lower	TRUE	-0.295824434265843	0.0593527639845335	NA	FALSE	-0.295824434265843	0.0593527639845335	lower	TRUE	54.3935761187695	Fcgbp
Fcgrt	upper	TRUE	0.251914953018295	0.00145803579329164	upper	TRUE	0.250646066444383	0.000536715242617604	upper	TRUE	0.250646066444383	0.000536715242617604	upper	TRUE	2162.36926847665	Fcgrt
Fen1	lower	FALSE	-0.151015375584433	0.153598088323314	lower	TRUE	-0.152756177147392	0.0562739058984954	lower	TRUE	-0.152756177147392	0.0562739058984954	lower	TRUE	2428.81579875787	Fen1
Fermt2	upper	FALSE	0.149330129408405	0.16548653590241	upper	TRUE	0.157001674412714	0.000787209726102788	NA	FALSE	0.157001674412714	0.000787209726102788	upper	TRUE	6343.09045337153	Fermt2
Fez1	upper	TRUE	0.497149917598351	0.000348996304857582	upper	TRUE	0.572075922675371	6.5102913280743e-10	upper	TRUE	0.572075922675371	6.5102913280743e-10	upper	TRUE	377.536048958929	Fez1
Fgd4	lower	FALSE	-0.244216500847734	0.153933271303771	lower	TRUE	-0.257315183268658	0.0427904723726414	NA	FALSE	-0.257315183268658	0.0427904723726414	lower	TRUE	90.6974910292028	Fgd4
Fgd6	lower	FALSE	-0.146072105561559	0.519696987384527	lower	TRUE	-0.200630233621805	0.0085497459654029	lower	TRUE	-0.200630233621805	0.0085497459654029	lower	TRUE	1270.89096320344	Fgd6
Fgf1	lower	FALSE	-0.136589486624442	0.619134642873266	lower	TRUE	-0.296810628188871	0.0438351059176601	NA	FALSE	-0.296810628188871	0.0438351059176601	lower	TRUE	205.595142340691	Fgf1
Fgf7	upper	FALSE	0.33111227628819	0.108486212798522	upper	TRUE	0.511891642882481	0.000199518423189815	upper	TRUE	0.511891642882481	0.000199518423189815	upper	TRUE	142.112535128587	Fgf7
Fgfr1	upper	FALSE	0.14924492875584	0.480767696184402	upper	TRUE	0.184721479588148	8.71425163423035e-07	upper	TRUE	0.184721479588148	8.71425163423035e-07	upper	TRUE	24266.6744850828	Fgfr1
Fgfr1op2	lower	FALSE	-0.0905148074674331	0.222641721059128	lower	TRUE	-0.0890815341701024	0.0621931772085907	NA	FALSE	-0.0890815341701024	0.0621931772085907	lower	TRUE	3598.04595540929	Fgfr1op2
Fgfr3	upper	TRUE	0.397317753969452	0.000463186711257859	upper	TRUE	0.409021992725974	3.12716261454314e-05	upper	TRUE	0.409021992725974	3.12716261454314e-05	upper	TRUE	3186.35753843183	Fgfr3
Fh1	lower	FALSE	-0.0872543002769942	0.142685081503665	lower	TRUE	-0.0869914281884817	0.0907700715118379	NA	FALSE	-0.0869914281884817	0.0907700715118379	lower	TRUE	3617.86557852728	Fh1
Fhl3	upper	FALSE	0.127006336189558	0.607624693381117	upper	TRUE	0.156962045996361	0.0308851383244334	NA	FALSE	0.156962045996361	0.0308851383244334	upper	TRUE	1299.77388923957	Fhl3
Fibin	upper	FALSE	0.0972875639541097	0.726523125825692	upper	TRUE	0.41219070380086	0.00144677507280346	upper	TRUE	0.41219070380086	0.00144677507280346	upper	TRUE	814.249701881924	Fibin
Figf	upper	TRUE	0.378064109060062	0.0222969677855013	upper	TRUE	0.437635338640798	0.0004182033595581	upper	TRUE	0.437635338640798	0.0004182033595581	upper	TRUE	728.690758029339	Figf
Fkbp10	upper	TRUE	0.211959397844279	0.00182385820708539	upper	TRUE	0.212960188873568	0.000418591837290284	upper	TRUE	0.212960188873568	0.000418591837290284	upper	TRUE	6761.09126929118	Fkbp10
Fkbp3	lower	FALSE	-0.148940424326735	0.169958954648916	lower	TRUE	-0.148546004789228	0.0335672928174221	lower	TRUE	-0.148546004789228	0.0335672928174221	lower	TRUE	3217.31389104166	Fkbp3
Fkbp4	lower	FALSE	-0.125336764191904	0.278134493597866	lower	TRUE	-0.128655471579658	0.0830210542728715	lower	TRUE	-0.128655471579658	0.0830210542728715	lower	TRUE	13257.9588917928	Fkbp4
Fkbp7	upper	TRUE	0.141673647945467	0.09581329119285	upper	TRUE	0.141318697216519	0.0548394923605791	NA	FALSE	0.141318697216519	0.0548394923605791	upper	TRUE	883.389537020459	Fkbp7
Flnc	upper	FALSE	0.246307801761188	0.116776105697051	upper	TRUE	0.250558231364202	0.0230968055553262	upper	TRUE	0.250558231364202	0.0230968055553262	upper	TRUE	2509.62991640406	Flnc
Flrt1	upper	TRUE	0.240432006653908	0.00097905722514273	upper	TRUE	0.239503682995525	0.000466927314661134	NA	FALSE	0.239503682995525	0.000466927314661134	upper	TRUE	723.093620205631	Flrt1
Fmnl2	upper	FALSE	0.149757287111148	0.251185224965922	upper	TRUE	0.163277988814063	0.0300079530554139	upper	TRUE	0.163277988814063	0.0300079530554139	upper	TRUE	3852.70831894254	Fmnl2
Fmnl3	upper	TRUE	0.145587461514389	0.0373872581882458	upper	TRUE	0.145840724921997	4.71325927067212e-05	upper	TRUE	0.145840724921997	4.71325927067212e-05	upper	TRUE	5410.91909958398	Fmnl3
Fmod	upper	FALSE	0.33278139356035	0.110423747951822	upper	TRUE	0.368901596172225	0.0255436821098657	upper	TRUE	0.368901596172225	0.0255436821098657	upper	TRUE	1497.77051424246	Fmod
Fn1	upper	TRUE	0.362691655080471	0.0114319070074074	upper	TRUE	0.415772919727932	1.85010735300629e-05	upper	TRUE	0.415772919727932	1.85010735300629e-05	upper	TRUE	21525.9295413992	Fn1
Fndc3b	upper	FALSE	0.117191256932362	0.474310237687162	upper	TRUE	0.129200811039858	0.0164103828715126	NA	FALSE	0.129200811039858	0.0164103828715126	upper	TRUE	4471.49817828458	Fndc3b
Fosb	upper	FALSE	0.231189304092837	0.339768209679731	upper	TRUE	0.285202216116931	0.0999619358341892	NA	FALSE	0.285202216116931	0.0999619358341892	upper	TRUE	24.4454793011004	Fosb
Foxa2	lower	FALSE	-0.152469799904505	0.258569630812387	lower	TRUE	-0.198582934321157	0.0845484394528893	NA	FALSE	-0.198582934321157	0.0845484394528893	lower	TRUE	12.2206128025577	Foxa2
Foxc1	upper	TRUE	0.496612597199569	0.00155732354616651	upper	TRUE	0.484955370702217	0.000633209129670533	upper	TRUE	0.484955370702217	0.000633209129670533	upper	TRUE	214.638251546088	Foxc1
Foxd3	upper	TRUE	0.540127270852353	0.00160333575948245	upper	TRUE	0.549769870759897	0.000298244114784084	NA	FALSE	0.549769870759897	0.000298244114784084	upper	TRUE	38.318931448389	Foxd3
Foxf2	upper	TRUE	0.3131602377772	0.029365987595995	upper	TRUE	0.362679926395894	2.00770834906643e-07	upper	TRUE	0.362679926395894	2.00770834906643e-07	upper	TRUE	3476.68287387546	Foxf2
Foxn1	lower	FALSE	-0.171077965153402	0.5270283057148	lower	TRUE	-0.30908626692627	0.0186063180969893	NA	FALSE	-0.30908626692627	0.0186063180969893	lower	TRUE	116.123633642213	Foxn1
Foxo1	upper	FALSE	0.0877341628424967	0.801983606174039	upper	TRUE	0.153551616412473	0.0172545427415067	NA	FALSE	0.153551616412473	0.0172545427415067	upper	TRUE	4288.96479646989	Foxo1
Foxo4	upper	FALSE	0.117818518730419	0.296729595560339	upper	TRUE	0.120609278755103	0.0893924307941622	NA	FALSE	0.120609278755103	0.0893924307941622	upper	TRUE	2833.6194797142	Foxo4
Foxp2	upper	TRUE	0.823409889290796	7.08092941364453e-08	upper	TRUE	1.01653414597991	2.09570314495137e-14	upper	TRUE	1.01653414597991	2.09570314495137e-14	upper	TRUE	198.418680188441	Foxp2
Foxq1	upper	FALSE	0.128991449750499	0.666995332582285	upper	TRUE	0.305115590729851	0.00209034401582903	NA	FALSE	0.305115590729851	0.00209034401582903	upper	TRUE	239.766651434362	Foxq1
Foxs1	upper	TRUE	0.376097980893124	0.022617000272096	upper	TRUE	0.389295567804413	0.00330576909929303	NA	FALSE	0.389295567804413	0.00330576909929303	upper	TRUE	76.3029428078719	Foxs1
Fras1	lower	FALSE	-0.145821783656854	0.5695359594438	lower	TRUE	-0.16541439006528	0.0475330347706034	lower	TRUE	-0.16541439006528	0.0475330347706034	lower	TRUE	6867.9144741885	Fras1
Frg1	lower	FALSE	-0.0893693292833847	0.20809933038462	lower	TRUE	-0.0893409922648966	0.0599905817085719	NA	FALSE	-0.0893409922648966	0.0599905817085719	lower	TRUE	1311.23622693018	Frg1
Frk	upper	TRUE	0.275580195020047	0.0171474314903523	upper	TRUE	0.292749492020673	5.75273791049505e-06	NA	FALSE	0.292749492020673	5.75273791049505e-06	upper	TRUE	913.214448388493	Frk
Frmd3	upper	TRUE	0.356518275216302	0.0645690748902007	upper	TRUE	0.408141131293438	0.00368836674736454	NA	FALSE	0.408141131293438	0.00368836674736454	upper	TRUE	79.0073748220027	Frmd3
Frmd4a	upper	FALSE	0.136214580108754	0.489595092989807	upper	TRUE	0.16318410218641	3.67848742695041e-05	NA	FALSE	0.16318410218641	3.67848742695041e-05	upper	TRUE	4087.31128381911	Frmd4a
Frmd5	lower	FALSE	-0.0753617776928601	0.80015177861895	lower	TRUE	-0.283996078512118	0.0478659902667766	NA	FALSE	-0.283996078512118	0.0478659902667766	lower	TRUE	444.072786448303	Frmd5
Frrs1	lower	FALSE	-0.144600971387105	0.285276785332906	lower	TRUE	-0.150231788402543	0.060143882811718	NA	FALSE	-0.150231788402543	0.060143882811718	lower	TRUE	556.64770856679	Frrs1
Frs2	upper	FALSE	0.111213672853944	0.10062106169127	upper	TRUE	0.112154869113193	0.02037751426719	NA	FALSE	0.112154869113193	0.02037751426719	upper	TRUE	3865.47902012694	Frs2
Frzb	upper	FALSE	0.223712222245424	0.324199025361353	upper	TRUE	0.338881339537381	1.33459117633627e-07	upper	TRUE	0.338881339537381	1.33459117633627e-07	upper	TRUE	8447.622241697	Frzb
Fsd1	upper	FALSE	0.155363705449839	0.525092136570078	upper	TRUE	0.212294335910688	0.0568341606360247	NA	FALSE	0.212294335910688	0.0568341606360247	upper	TRUE	570.957419867485	Fsd1
Fstl1	upper	TRUE	0.204029722174639	0.00809084758815766	upper	TRUE	0.209275634106264	2.14819256331945e-06	upper	TRUE	0.209275634106264	2.14819256331945e-06	upper	TRUE	36430.6829365313	Fstl1
Fut1	lower	TRUE	-0.354324534667059	0.0123923909854128	lower	TRUE	-0.351785690269827	0.00542222023598735	lower	TRUE	-0.351785690269827	0.00542222023598735	lower	TRUE	208.297878631731	Fut1
Fut2	lower	FALSE	-0.262269799662797	0.254224941925991	lower	TRUE	-0.37337004404152	0.00446867345470329	NA	FALSE	-0.37337004404152	0.00446867345470329	lower	TRUE	125.783873947732	Fut2
Fut8	upper	FALSE	0.134976691045177	0.346731271107939	upper	TRUE	0.14558812766791	0.026183135256464	NA	FALSE	0.14558812766791	0.026183135256464	upper	TRUE	1181.35006236384	Fut8
Fxyd1	upper	TRUE	0.324246331543501	0.0458205743647479	upper	TRUE	0.360789502212305	0.000568717469314952	upper	TRUE	0.360789502212305	0.000568717469314952	upper	TRUE	400.777369913256	Fxyd1
Fxyd6	upper	FALSE	0.160171927789217	0.383711564544875	upper	TRUE	0.193806670183031	0.00293061193748413	NA	FALSE	0.193806670183031	0.00293061193748413	upper	TRUE	2456.07855469512	Fxyd6
Fyttd1	lower	FALSE	-0.0720508163171023	0.116900281867705	lower	TRUE	-0.0721001106548945	0.0619512341076392	NA	FALSE	-0.0721001106548945	0.0619512341076392	lower	TRUE	4448.66564999966	Fyttd1
Fzd1	upper	TRUE	0.352164390191391	0.00655480190940988	upper	TRUE	0.413144476363484	7.90514871734733e-34	upper	TRUE	0.413144476363484	7.90514871734733e-34	upper	TRUE	10387.495070788	Fzd1
Fzd10	lower	FALSE	-0.175681661247519	0.263496146576911	lower	TRUE	-0.180366636102649	0.0649519197383179	lower	TRUE	-0.180366636102649	0.0649519197383179	lower	TRUE	1568.84103537299	Fzd10
Fzd3	lower	FALSE	-0.158004011452371	0.514606987758082	lower	TRUE	-0.205970871827364	1.75827011927778e-05	NA	FALSE	-0.205970871827364	1.75827011927778e-05	lower	TRUE	4181.73911802047	Fzd3
Fzd5	lower	FALSE	-0.145271112380588	0.607624693381117	lower	TRUE	-0.228662970612109	2.72396975094285e-06	NA	FALSE	-0.228662970612109	2.72396975094285e-06	lower	TRUE	1424.11920624321	Fzd5
Fzd9	upper	FALSE	0.295635436839613	0.177860997228251	upper	TRUE	0.414858725966105	0.00356055677895365	NA	FALSE	0.414858725966105	0.00356055677895365	upper	TRUE	65.6889292603286	Fzd9
G3bp1	lower	FALSE	-0.0745227775453574	0.46739025521278	lower	TRUE	-0.0759128457183268	0.0946325416312511	lower	TRUE	-0.0759128457183268	0.0946325416312511	lower	TRUE	11967.8061945217	G3bp1
Gaa	upper	TRUE	0.190908506685597	0.0966089099753366	upper	TRUE	0.203008489248445	0.00502457409016275	upper	TRUE	0.203008489248445	0.00502457409016275	upper	TRUE	5160.47341529179	Gaa
Gabarapl1	upper	TRUE	0.155280120961098	0.050346576840997	upper	TRUE	0.155091572342069	0.0244358227242155	NA	FALSE	0.155091572342069	0.0244358227242155	upper	TRUE	2257.56674973656	Gabarapl1
Gabra1	upper	FALSE	0.0673317538755157	0.707721986192804	upper	TRUE	0.463241625280434	0.00312072619346319	upper	TRUE	0.463241625280434	0.00312072619346319	upper	TRUE	249.51299050555	Gabra1
Gabrb2	upper	FALSE	0.274989958523166	0.134186733414901	upper	TRUE	0.677241629103411	2.50249420014861e-06	upper	TRUE	0.677241629103411	2.50249420014861e-06	upper	TRUE	167.281331690357	Gabrb2
Gabrb3	upper	FALSE	0.32812960067131	0.109915419047482	upper	TRUE	0.400288638024232	0.00520865426026842	upper	TRUE	0.400288638024232	0.00520865426026842	upper	TRUE	97.5743545939616	Gabrb3
Gad1	lower	FALSE	-0.258383307450936	0.198240643746157	lower	TRUE	-0.416078828502736	0.0103618656893955	lower	TRUE	-0.416078828502736	0.0103618656893955	lower	TRUE	115.793235416961	Gad1
Gadd45a	lower	TRUE	-0.311007416132879	0.000593192844552077	lower	TRUE	-0.309458994907805	0.000275937322265192	NA	FALSE	-0.309458994907805	0.000275937322265192	lower	TRUE	381.780930570214	Gadd45a
Gadl1	upper	FALSE	0.16641665543876	0.512430191636149	upper	TRUE	0.337395223619121	0.0372606078222221	NA	FALSE	0.337395223619121	0.0372606078222221	upper	TRUE	73.2762061222284	Gadl1
Galc	lower	FALSE	-0.155310568575484	0.562623274023997	lower	TRUE	-0.295448914973526	0.0162057358050335	lower	TRUE	-0.295448914973526	0.0162057358050335	lower	TRUE	1418.32054644456	Galc
Galm	upper	TRUE	0.323972405477589	0.0727049326905813	upper	TRUE	0.326800203168402	0.0297470927853266	upper	TRUE	0.326800203168402	0.0297470927853266	upper	TRUE	741.422747677075	Galm
Galns	upper	FALSE	0.142081413546208	0.585923340932665	upper	TRUE	0.176955896731693	0.069672671131874	NA	FALSE	0.176955896731693	0.069672671131874	upper	TRUE	707.700898251813	Galns
Galnt10	upper	FALSE	0.139996037650706	0.443510793366172	upper	TRUE	0.150310273243616	0.0167738335751936	NA	FALSE	0.150310273243616	0.0167738335751936	upper	TRUE	3386.46434818489	Galnt10
Galnt2	upper	TRUE	0.089623727572932	0.0851734650165135	upper	TRUE	0.089520198719454	0.0512000302841059	NA	FALSE	0.089520198719454	0.0512000302841059	upper	TRUE	7289.00672769028	Galnt2
Galnt3	lower	FALSE	-0.194027905313906	0.258569630812387	lower	TRUE	-0.211723908723089	0.0332518132257289	NA	FALSE	-0.211723908723089	0.0332518132257289	lower	TRUE	408.304191525414	Galnt3
Galnt4	upper	TRUE	0.160253600797276	0.0426868228942531	upper	TRUE	0.165541119000298	0.000496309871632796	NA	FALSE	0.165541119000298	0.000496309871632796	upper	TRUE	1150.02089016548	Galnt4
Gamt	upper	FALSE	0.188402986424768	0.430643651401423	upper	TRUE	0.239914035220481	0.0520017694117864	NA	FALSE	0.239914035220481	0.0520017694117864	upper	TRUE	241.67440932875	Gamt
Gap43	upper	TRUE	1.31747028608036	1.23580255926904e-47	upper	TRUE	1.36402386735096	3.00870780071127e-67	upper	TRUE	1.36402386735096	3.00870780071127e-67	upper	TRUE	814.905582967688	Gap43
Gapdh	lower	TRUE	-0.318289386809869	0.0123609508158925	lower	TRUE	-0.347437266466333	0.000109087682529362	lower	TRUE	-0.347437266466333	0.000109087682529362	lower	TRUE	39623.9816303413	Gapdh
Gar1	lower	TRUE	-0.195509044288912	0.00707136027078509	lower	TRUE	-0.194560522410444	0.00271374095150311	lower	TRUE	-0.194560522410444	0.00271374095150311	lower	TRUE	1285.55557856156	Gar1
Gas1	upper	FALSE	0.147611581398331	0.53413109037597	upper	TRUE	0.186690957181844	0.073136105980448	upper	TRUE	0.186690957181844	0.073136105980448	upper	TRUE	2714.50937269169	Gas1
Gas2	upper	FALSE	0.18832517456606	0.372490460997786	upper	TRUE	0.213139977747458	0.0191317208921111	NA	FALSE	0.213139977747458	0.0191317208921111	upper	TRUE	443.660314821851	Gas2
Gas7	upper	TRUE	0.322890137826865	0.0108722963307523	upper	TRUE	0.33805714075156	0.000247197262392882	upper	TRUE	0.33805714075156	0.000247197262392882	upper	TRUE	1243.37203502903	Gas7
Gata3	upper	FALSE	0.276123249190968	0.159654284399742	upper	TRUE	0.537664030502041	0.000413557923482189	upper	TRUE	0.537664030502041	0.000413557923482189	upper	TRUE	152.061649238121	Gata3
Gatsl2	upper	TRUE	0.186825839997396	0.0599448380490309	upper	TRUE	0.187253097153707	0.0183126220805676	NA	FALSE	0.187253097153707	0.0183126220805676	upper	TRUE	682.962512343991	Gatsl2
Gbp7	upper	FALSE	0.136047629184944	0.646801732898155	upper	TRUE	0.245790670965731	0.0113438663398532	NA	FALSE	0.245790670965731	0.0113438663398532	upper	TRUE	187.461370070486	Gbp7
Gbx1	upper	FALSE	0.242837395744194	0.12720921500556	upper	TRUE	0.237924827712612	0.0663264588939834	NA	FALSE	0.237924827712612	0.0663264588939834	upper	TRUE	30.2949514136543	Gbx1
Gcat	lower	TRUE	-0.27588575886473	5.24297369033991e-06	lower	TRUE	-0.275102631420336	1.05535534473393e-06	lower	TRUE	-0.275102631420336	1.05535534473393e-06	lower	TRUE	1950.86555627604	Gcat
Gclm	lower	FALSE	-0.128687179259808	0.579612669591511	lower	TRUE	-0.149263206421251	0.0754645261778335	NA	FALSE	-0.149263206421251	0.0754645261778335	lower	TRUE	1062.09794312414	Gclm
Gcnt1	lower	FALSE	-0.135976011596259	0.552560546099285	lower	TRUE	-0.170785363563058	0.0224145759724501	NA	FALSE	-0.170785363563058	0.0224145759724501	lower	TRUE	879.580271668346	Gcnt1
Gcnt2	lower	FALSE	-0.193997399157126	0.216562822165021	lower	TRUE	-0.205261050520258	0.0100366370842589	NA	FALSE	-0.205261050520258	0.0100366370842589	lower	TRUE	312.896750755079	Gcnt2
Gde1	upper	FALSE	0.0835138025058028	0.145342901022779	upper	TRUE	0.0839979734159004	0.0591538467796919	NA	FALSE	0.0839979734159004	0.0591538467796919	upper	TRUE	1494.05168684556	Gde1
Gdf10	upper	TRUE	0.387146496643226	0.0475775955576967	upper	TRUE	0.430827865865092	0.00705399016210856	upper	TRUE	0.430827865865092	0.00705399016210856	upper	TRUE	321.309951894756	Gdf10
Gdpd1	lower	TRUE	-0.182739610532235	0.0873371605111246	lower	TRUE	-0.181782130942633	0.0468544816855537	NA	FALSE	-0.181782130942633	0.0468544816855537	lower	TRUE	799.496766319432	Gdpd1
Gdpd2	upper	TRUE	0.387822990375519	0.0473480972730871	upper	TRUE	0.443415468364863	0.00372458085821269	upper	TRUE	0.443415468364863	0.00372458085821269	upper	TRUE	314.643921796411	Gdpd2
Gdpd5	lower	TRUE	-0.164226676620077	0.0473480972730871	lower	TRUE	-0.165099298775691	0.0211391878494931	NA	FALSE	-0.165099298775691	0.0211391878494931	lower	TRUE	1334.56572425634	Gdpd5
Gem	upper	FALSE	0.313011299009185	0.111975535824602	upper	TRUE	0.361845101611412	0.00605517175946681	upper	TRUE	0.361845101611412	0.00605517175946681	upper	TRUE	882.589319662351	Gem
Gemin6	lower	FALSE	-0.180736674420864	0.153933271303771	lower	TRUE	-0.187197322507951	0.0280528612136962	NA	FALSE	-0.187197322507951	0.0280528612136962	lower	TRUE	345.318104644226	Gemin6
Gfpt2	upper	FALSE	0.233077090207121	0.177605088730026	upper	TRUE	0.278828316416995	0.000118745266142586	NA	FALSE	0.278828316416995	0.000118745266142586	upper	TRUE	400.643385554846	Gfpt2
Gfra2	upper	FALSE	0.229542370043764	0.224936286100964	upper	TRUE	0.246206019407937	0.0757152027527981	upper	TRUE	0.246206019407937	0.0757152027527981	upper	TRUE	1693.77338106004	Gfra2
Ggct	lower	FALSE	-0.200314122989682	0.129788437986863	lower	TRUE	-0.197821526213943	0.0853052745390961	NA	FALSE	-0.197821526213943	0.0853052745390961	lower	TRUE	147.710369721877	Ggct
Ggcx	upper	TRUE	0.129204753847507	0.0467076532523839	upper	TRUE	0.129739538806001	0.0165437375492679	NA	FALSE	0.129739538806001	0.0165437375492679	upper	TRUE	1821.27105129057	Ggcx
Ggn	upper	TRUE	0.319279373675219	0.00796694256572579	upper	TRUE	0.314197403656474	0.00497768899001901	NA	FALSE	0.314197403656474	0.00497768899001901	upper	TRUE	107.921557025316	Ggn
Ggt1	lower	FALSE	-0.265444169092842	0.237523142859811	lower	TRUE	-0.329305073153505	0.0525143146062222	lower	TRUE	-0.329305073153505	0.0525143146062222	lower	TRUE	234.401208816724	Ggt1
Ggt6	lower	FALSE	-0.279193954263011	0.207048119575179	lower	TRUE	-0.372193797097324	0.0100615083987409	NA	FALSE	-0.372193797097324	0.0100615083987409	lower	TRUE	65.849379271921	Ggt6
Ghdc	upper	FALSE	0.173456136379462	0.152441767394984	upper	TRUE	0.17174366340789	0.0525290661918322	NA	FALSE	0.17174366340789	0.0525290661918322	upper	TRUE	500.308138243708	Ghdc
Ghr	upper	FALSE	0.166871399102014	0.275629284275523	upper	TRUE	0.173194459953368	0.0264723934466324	upper	TRUE	0.173194459953368	0.0264723934466324	upper	TRUE	2707.36876946309	Ghr
Gipc2	lower	TRUE	-0.464941176903	0.0100444209527095	lower	TRUE	-0.43885610170246	0.00581614795832824	NA	FALSE	-0.43885610170246	0.00581614795832824	lower	TRUE	20.7315180539745	Gipc2
Gipc3	upper	FALSE	0.278740825102746	0.140354851513189	upper	TRUE	0.271033195503731	0.0794754392920442	NA	FALSE	0.271033195503731	0.0794754392920442	upper	TRUE	10.4539495450394	Gipc3
Gja1	lower	FALSE	-0.108377437725933	0.735222028911332	lower	TRUE	-0.189620068584558	0.0542673842825815	NA	FALSE	-0.189620068584558	0.0542673842825815	lower	TRUE	32935.9272154843	Gja1
Gjb6	lower	FALSE	-0.251842751860698	0.280067103508421	lower	TRUE	-0.378516538692805	0.00306259012108328	NA	FALSE	-0.378516538692805	0.00306259012108328	lower	TRUE	148.201716702335	Gjb6
Gjc3	upper	FALSE	0.276329526065164	0.199760006457406	upper	TRUE	0.418827800930019	0.00919066859927866	NA	FALSE	0.418827800930019	0.00919066859927866	upper	TRUE	47.1794744780303	Gjc3
Glb1l	upper	TRUE	0.196914192125287	0.0284153912918914	upper	TRUE	0.19803947341176	0.00394233450798135	upper	TRUE	0.19803947341176	0.00394233450798135	upper	TRUE	1174.39834429391	Glb1l
Glcci1	lower	FALSE	-0.121212456611087	0.669683263352769	lower	TRUE	-0.150791563175105	0.0303345534005038	NA	FALSE	-0.150791563175105	0.0303345534005038	lower	TRUE	2260.7329236829	Glcci1
Glg1	upper	FALSE	0.157044062570444	0.295622667868938	upper	TRUE	0.171107313430586	0.0217149936446532	NA	FALSE	0.171107313430586	0.0217149936446532	upper	TRUE	5499.95776607328	Glg1
Gli2	upper	FALSE	0.149459537484692	0.469435372719842	upper	TRUE	0.178643699975295	0.00772561775740558	NA	FALSE	0.178643699975295	0.00772561775740558	upper	TRUE	3622.98300740283	Gli2
Glipr1	upper	FALSE	0.287804704892104	0.164343732990292	upper	TRUE	0.376850108311577	0.0228998684834423	NA	FALSE	0.376850108311577	0.0228998684834423	upper	TRUE	40.4732945772939	Glipr1
Glis2	upper	TRUE	0.165864375096207	0.0822923110342398	upper	TRUE	0.167865897089015	0.0145142870134428	NA	FALSE	0.167865897089015	0.0145142870134428	upper	TRUE	3330.9851876812	Glis2
Glrb	upper	FALSE	0.209729388394486	0.304141000250732	upper	TRUE	0.265760279874216	0.000739014103906915	NA	FALSE	0.265760279874216	0.000739014103906915	upper	TRUE	306.618283200673	Glrb
Glrx	lower	FALSE	-0.189341974117348	0.20704608499388	lower	TRUE	-0.210701712709392	0.00320784392203277	NA	FALSE	-0.210701712709392	0.00320784392203277	lower	TRUE	635.136864301565	Glrx
Glrx3	lower	TRUE	-0.276778532588587	0.0003675215435449	lower	TRUE	-0.278258450155793	0.000100437531405545	lower	TRUE	-0.278258450155793	0.000100437531405545	lower	TRUE	989.342984433877	Glrx3
Gls	upper	FALSE	0.156178281996291	0.117809260545672	upper	TRUE	0.156936664676871	0.0529456478121256	NA	FALSE	0.156936664676871	0.0529456478121256	upper	TRUE	2992.71827706098	Gls
Glt25d1	upper	TRUE	0.108957777558947	0.0536772296789349	upper	TRUE	0.109092969273604	0.0180792892249685	NA	FALSE	0.109092969273604	0.0180792892249685	upper	TRUE	6253.53860007705	Glt25d1
Glt28d2	lower	FALSE	-0.198423204099386	0.168984233964745	lower	TRUE	-0.200502002297532	0.0761607865796536	NA	FALSE	-0.200502002297532	0.0761607865796536	lower	TRUE	114.19941828788	Glt28d2
Glt8d1	upper	TRUE	0.133189847761819	0.0467076532523839	upper	TRUE	0.133444794165227	0.00997798412970699	upper	TRUE	0.133444794165227	0.00997798412970699	upper	TRUE	2485.36110973722	Glt8d1
Glt8d2	upper	TRUE	0.282325155172561	0.00642342253385198	upper	TRUE	0.279618770336304	0.0024242930776352	upper	TRUE	0.279618770336304	0.0024242930776352	upper	TRUE	603.934624541796	Glt8d2
Gltp	lower	FALSE	-0.0984056636617441	0.535816294049642	lower	TRUE	-0.100287967431478	0.0850653776985798	NA	FALSE	-0.100287967431478	0.0850653776985798	lower	TRUE	2126.61421374832	Gltp
Glyctk	lower	FALSE	-0.161176368891196	0.139270366501253	lower	TRUE	-0.160308303113414	0.087434894038603	NA	FALSE	-0.160308303113414	0.087434894038603	lower	TRUE	393.298926174403	Glyctk
Gm10336	lower	FALSE	-0.112411996515807	0.153263644698284	lower	TRUE	-0.111418854044008	0.0913020488400314	NA	FALSE	-0.111418854044008	0.0913020488400314	lower	TRUE	1225.11385031848	Gm10336
Gm11627	upper	FALSE	0.235741587550983	0.238141504425234	upper	TRUE	0.285528184545439	0.00554626860223113	NA	FALSE	0.285528184545439	0.00554626860223113	upper	TRUE	139.954238971927	Gm11627
Gm13032	lower	FALSE	-0.213632443526362	0.324104549424061	lower	TRUE	-0.334603166518672	0.0480229632869953	NA	FALSE	-0.334603166518672	0.0480229632869953	lower	TRUE	21.7920327331379	Gm13032
Gm13139	lower	TRUE	-0.526303388638701	0.00226147244317324	lower	TRUE	-0.499362834844085	0.00129847375291073	NA	FALSE	-0.499362834844085	0.00129847375291073	lower	TRUE	18.0676276139637	Gm13139
Gm13152	lower	TRUE	-0.334917024288007	0.0653822131870521	lower	TRUE	-0.334096339154744	0.0300400210899508	NA	FALSE	-0.334096339154744	0.0300400210899508	lower	TRUE	136.10452780495	Gm13152
Gm13889	upper	FALSE	0.239206953315255	0.117677907395931	upper	TRUE	0.241022126151524	0.0438351059176601	NA	FALSE	0.241022126151524	0.0438351059176601	upper	TRUE	463.709981089745	Gm13889
Gm2115	upper	FALSE	0.278436574583103	0.181335553842495	upper	TRUE	0.394991133213243	0.0164103828715126	NA	FALSE	0.394991133213243	0.0164103828715126	upper	TRUE	188.752879720794	Gm2115
Gm2a	upper	FALSE	0.163540700197774	0.226978000250781	upper	TRUE	0.17092261077861	0.0898438923651713	upper	TRUE	0.17092261077861	0.0898438923651713	upper	TRUE	991.473939534893	Gm2a
Gm3604	lower	FALSE	-0.271242071492952	0.230131445339014	lower	TRUE	-0.330959873731906	0.0415455433469075	NA	FALSE	-0.330959873731906	0.0415455433469075	lower	TRUE	133.543100870228	Gm3604
Gm5148	lower	FALSE	-0.22031581317341	0.149545333812457	lower	TRUE	-0.246577194235413	0.0491427990981028	lower	TRUE	-0.246577194235413	0.0491427990981028	lower	TRUE	146.667238976785	Gm5148
Gm7694	lower	TRUE	-0.319630238952397	0.000744014969930121	lower	TRUE	-0.317221003918258	0.000363349627512685	NA	FALSE	-0.317221003918258	0.000363349627512685	lower	TRUE	347.033048431976	Gm7694
Gm9899	upper	FALSE	0.203333359766387	0.395702862706616	upper	TRUE	0.389439964582924	0.00718388937168769	NA	FALSE	0.389439964582924	0.00718388937168769	upper	TRUE	114.536810355886	Gm9899
Gmds	upper	FALSE	0.147324121626855	0.176228323807716	upper	TRUE	0.150218572523448	0.0751547015641183	NA	FALSE	0.150218572523448	0.0751547015641183	upper	TRUE	722.211954380918	Gmds
Gmnn	lower	TRUE	-0.2316265399448	0.0506803443122114	lower	TRUE	-0.230541532957761	0.0240827361365337	lower	TRUE	-0.230541532957761	0.0240827361365337	lower	TRUE	1142.18807574805	Gmnn
Gmpr	lower	FALSE	-0.194116016678564	0.180092535223955	lower	TRUE	-0.196675514109338	0.0824195746082397	NA	FALSE	-0.196675514109338	0.0824195746082397	lower	TRUE	728.918823670557	Gmpr
Gna15	lower	TRUE	-0.363363897316728	0.0499082350692707	lower	TRUE	-0.445779799912802	0.000216971563356662	NA	FALSE	-0.445779799912802	0.000216971563356662	lower	TRUE	113.831119779592	Gna15
Gnai1	upper	TRUE	0.173621926502041	0.0480986807347069	upper	TRUE	0.180872063430741	0.00206990448317545	upper	TRUE	0.180872063430741	0.00206990448317545	upper	TRUE	1935.18185092779	Gnai1
Gnao1	upper	TRUE	0.400553796423669	0.00996669916146952	upper	TRUE	0.48657697381643	4.7629474428184e-09	upper	TRUE	0.48657697381643	4.7629474428184e-09	upper	TRUE	1963.66513280295	Gnao1
Gnas	upper	TRUE	0.154555995648787	9.45022462455616e-05	upper	TRUE	0.154001128830043	3.33880984997983e-05	upper	TRUE	0.154001128830043	3.33880984997983e-05	upper	TRUE	53610.902357325	Gnas
Gnb4	upper	FALSE	0.230923205004257	0.122975856408319	upper	TRUE	0.253294582047787	1.813106335871e-06	upper	TRUE	0.253294582047787	1.813106335871e-06	upper	TRUE	1511.88792769335	Gnb4
Gng11	upper	TRUE	0.208633288458949	0.0934340939258598	upper	TRUE	0.207864172491304	0.0495456037665726	upper	TRUE	0.207864172491304	0.0495456037665726	upper	TRUE	645.625242244284	Gng11
Gng12	upper	TRUE	0.193610536673765	1.12961396679396e-05	upper	TRUE	0.193299618118777	5.89987328097616e-06	upper	TRUE	0.193299618118777	5.89987328097616e-06	upper	TRUE	2503.49221347823	Gng12
Gng2	upper	FALSE	0.168418531315578	0.379323299693798	upper	TRUE	0.204036838217042	0.00464525661446383	upper	TRUE	0.204036838217042	0.00464525661446383	upper	TRUE	3106.332258057	Gng2
Gng7	upper	FALSE	0.139203070779644	0.506673280972866	upper	TRUE	0.157697648157399	0.0775639426156994	NA	FALSE	0.157697648157399	0.0775639426156994	upper	TRUE	755.503965696979	Gng7
Gng8	upper	FALSE	0.16876951871373	0.533051409225045	upper	TRUE	0.293349266931979	0.0191317208921111	NA	FALSE	0.293349266931979	0.0191317208921111	upper	TRUE	182.311976487679	Gng8
Gnmt	lower	TRUE	-0.322913636180109	0.0543285482534163	lower	TRUE	-0.315114832748969	0.0323425060989948	NA	FALSE	-0.315114832748969	0.0323425060989948	lower	TRUE	49.2842105091741	Gnmt
Gns	upper	FALSE	0.0933197367440606	0.332028644956995	upper	TRUE	0.0973575730220957	0.097106451162255	upper	TRUE	0.0973575730220957	0.097106451162255	upper	TRUE	4540.57716367329	Gns
Golga7	upper	FALSE	0.0583183137731418	0.521974742873661	upper	TRUE	0.0589203422445608	0.0491427990981028	NA	FALSE	0.0589203422445608	0.0491427990981028	upper	TRUE	3989.34280211322	Golga7
Golgb1	upper	FALSE	0.135428805988015	0.164695484173209	upper	TRUE	0.138838126245147	0.0439123405699133	upper	TRUE	0.138838126245147	0.0439123405699133	upper	TRUE	8231.50129318431	Golgb1
Gpa33	upper	TRUE	0.637275539850358	9.43406910395859e-05	upper	TRUE	0.622659267161888	2.72525366020004e-05	NA	FALSE	0.622659267161888	2.72525366020004e-05	upper	TRUE	26.4879717492256	Gpa33
Gpank1	lower	FALSE	-0.109938362650412	0.271437709485507	lower	TRUE	-0.112361749999225	0.092426132431044	NA	FALSE	-0.112361749999225	0.092426132431044	lower	TRUE	513.199373155165	Gpank1
Gpc1	upper	TRUE	0.0707506566409675	0.0466284271475225	upper	TRUE	0.0706519426867365	0.0302061799843562	NA	FALSE	0.0706519426867365	0.0302061799843562	upper	TRUE	9794.81079109814	Gpc1
Gpc5	upper	TRUE	0.389389154667434	0.0379899508946024	upper	TRUE	0.393631907107041	0.0129904230974973	NA	FALSE	0.393631907107041	0.0129904230974973	upper	TRUE	16.1018449584566	Gpc5
Gpc6	upper	FALSE	0.235144489482233	0.15827684192151	upper	TRUE	0.282148873279166	6.38971197100637e-05	upper	TRUE	0.282148873279166	6.38971197100637e-05	upper	TRUE	6768.91306366153	Gpc6
Gpd2	lower	FALSE	-0.110346647527099	0.324104549424061	lower	TRUE	-0.11493747497539	0.0306083258464084	NA	FALSE	-0.11493747497539	0.0306083258464084	lower	TRUE	1438.48238444458	Gpd2
Gpha2	upper	TRUE	0.622959112680769	0.00013684430371821	upper	TRUE	0.602600362375966	5.01440680339365e-05	NA	FALSE	0.602600362375966	5.01440680339365e-05	upper	TRUE	21.8068201866936	Gpha2
Gpn2	lower	TRUE	-0.325620638561377	0.000132499480805115	lower	TRUE	-0.327785143272302	2.26940811710947e-05	NA	FALSE	-0.327785143272302	2.26940811710947e-05	lower	TRUE	478.785119989274	Gpn2
Gpr115	lower	FALSE	-0.0879635657233502	0.581673026945685	lower	TRUE	-0.317723628633758	0.0619407312702988	lower	TRUE	-0.317723628633758	0.0619407312702988	lower	TRUE	831.300653113649	Gpr115
Gpr124	upper	FALSE	0.179359870011456	0.267150425725724	upper	TRUE	0.205817470658644	0.000641956804625492	upper	TRUE	0.205817470658644	0.000641956804625492	upper	TRUE	8504.79945712109	Gpr124
Gpr126	upper	FALSE	0.239671421032812	0.300531006827306	upper	TRUE	0.275940863344072	0.0478795666159766	upper	TRUE	0.275940863344072	0.0478795666159766	upper	TRUE	1561.57892710879	Gpr126
Gpr146	upper	FALSE	0.252271420318386	0.120562829901611	upper	TRUE	0.24957547747166	0.0691664267132368	NA	FALSE	0.24957547747166	0.0691664267132368	upper	TRUE	88.5448845637194	Gpr146
Gpr153	upper	TRUE	0.235102989910453	0.047979048695588	upper	TRUE	0.234360847305262	0.0217149936446532	upper	TRUE	0.234360847305262	0.0217149936446532	upper	TRUE	3170.80241193867	Gpr153
Gpr155	upper	TRUE	0.255222043335264	0.0194377513757494	upper	TRUE	0.255194742826681	0.00445765072979685	NA	FALSE	0.255194742826681	0.00445765072979685	upper	TRUE	389.082667731381	Gpr155
Gpr160	lower	FALSE	-0.303959929664409	0.103649007310634	lower	TRUE	-0.318068338366795	0.0251188917408009	NA	FALSE	-0.318068338366795	0.0251188917408009	lower	TRUE	68.9847563614372	Gpr160
Gpr162	upper	TRUE	0.221766290726442	0.0499656013228975	upper	TRUE	0.229577166044754	0.00328159237408153	NA	FALSE	0.229577166044754	0.00328159237408153	upper	TRUE	1700.15363612489	Gpr162
Gpr17	upper	TRUE	0.547415082409452	0.00127414640801136	upper	TRUE	0.538612400999779	0.000420873131635268	upper	TRUE	0.538612400999779	0.000420873131635268	upper	TRUE	127.024394353932	Gpr17
Gpr180	upper	TRUE	0.159741113690091	0.00794239534603797	upper	TRUE	0.159313581925703	0.00423612780472466	NA	FALSE	0.159313581925703	0.00423612780472466	upper	TRUE	1588.00661597961	Gpr180
Gpr50	lower	TRUE	-0.385931300558919	0.0402353906882983	lower	TRUE	-0.380230777655559	0.0168199069790374	lower	TRUE	-0.380230777655559	0.0168199069790374	lower	TRUE	85.5033327238422	Gpr50
Gpr88	upper	FALSE	0.312366776143496	0.108586449979585	upper	TRUE	0.310216112343802	0.0534550586497631	NA	FALSE	0.310216112343802	0.0534550586497631	upper	TRUE	23.7596027125026	Gpr88
Gpsm1	upper	FALSE	0.137971551526414	0.261573057726707	upper	TRUE	0.145601847642404	0.000205263413809387	NA	FALSE	0.145601847642404	0.000205263413809387	upper	TRUE	3182.62375561791	Gpsm1
Gpsm2	lower	TRUE	-0.146598263671935	0.0204038994540386	lower	TRUE	-0.147392632360342	0.000862865416433555	lower	TRUE	-0.147392632360342	0.000862865416433555	lower	TRUE	2608.80511444233	Gpsm2
Gpx7	upper	TRUE	0.222389589245843	0.00241648701395454	upper	TRUE	0.226218488046033	2.70105308329316e-05	upper	TRUE	0.226218488046033	2.70105308329316e-05	upper	TRUE	1317.95104858974	Gpx7
Gramd1b	upper	FALSE	0.22945035613113	0.250009659152854	upper	TRUE	0.269774826664718	0.0312835037355123	NA	FALSE	0.269774826664718	0.0312835037355123	upper	TRUE	392.643885111173	Gramd1b
Gramd4	lower	TRUE	-0.231607585656884	0.00914122803581782	lower	TRUE	-0.238617377112348	1.07946790914437e-05	lower	TRUE	-0.238617377112348	1.07946790914437e-05	lower	TRUE	2735.62090634058	Gramd4
Grb10	upper	FALSE	0.256578079609379	0.136874618007418	upper	TRUE	0.296715881075443	1.493640173613e-05	upper	TRUE	0.296715881075443	1.493640173613e-05	upper	TRUE	39075.2067846292	Grb10
Grb14	upper	TRUE	0.311885121381732	0.0789276798382007	upper	TRUE	0.313831229125522	0.0140772274847636	upper	TRUE	0.313831229125522	0.0140772274847636	upper	TRUE	396.646348722035	Grb14
Grb7	lower	TRUE	-0.325603883812699	2.58048207863145e-06	lower	TRUE	-0.329051760816953	4.3847184135628e-08	lower	TRUE	-0.329051760816953	4.3847184135628e-08	lower	TRUE	793.499369149345	Grb7
Greb1	lower	FALSE	-0.166782069694502	0.521974742873661	lower	TRUE	-0.250884177382721	0.0397031432830672	lower	TRUE	-0.250884177382721	0.0397031432830672	lower	TRUE	1168.43812632728	Greb1
Greb1l	upper	TRUE	0.440711966170268	0.00513263890109454	upper	TRUE	0.539567571871622	9.57804324938312e-12	NA	FALSE	0.539567571871622	9.57804324938312e-12	upper	TRUE	363.913256512736	Greb1l
Grem1	upper	TRUE	0.361063704130528	0.0725258823437452	upper	TRUE	0.407677645616774	0.0115852926705401	NA	FALSE	0.407677645616774	0.0115852926705401	upper	TRUE	70.0703810168908	Grem1
Grhl2	lower	TRUE	-0.35081158122414	1.43994449367656e-06	lower	TRUE	-0.349598274736598	3.79836962012088e-07	lower	TRUE	-0.349598274736598	3.79836962012088e-07	lower	TRUE	2686.85626244265	Grhl2
Grhl3	lower	FALSE	-0.231341581074787	0.309445201334617	lower	TRUE	-0.284042926073724	0.0158707680995041	lower	TRUE	-0.284042926073724	0.0158707680995041	lower	TRUE	782.486817937612	Grhl3
Gria1	upper	TRUE	0.4210609526701	0.00935002314978564	upper	TRUE	0.525164296708053	8.31948775475157e-11	upper	TRUE	0.525164296708053	8.31948775475157e-11	upper	TRUE	1643.49361152364	Gria1
Gria2	upper	FALSE	0.233324715029632	0.196555954347084	upper	TRUE	0.572154587802426	0.00014746661801906	upper	TRUE	0.572154587802426	0.00014746661801906	upper	TRUE	783.081515061258	Gria2
Gria3	upper	FALSE	0.154475009703214	0.583837215763491	upper	TRUE	0.222396825822614	0.0427871202925872	upper	TRUE	0.222396825822614	0.0427871202925872	upper	TRUE	2239.96535406467	Gria3
Gria4	upper	FALSE	0.0584759866744188	0.875530725822619	upper	TRUE	0.14240423540738	0.0802008460109952	NA	FALSE	0.14240423540738	0.0802008460109952	upper	TRUE	560.26329731108	Gria4
Grid2	upper	TRUE	0.403455363990152	0.0363967393775509	upper	TRUE	0.462001035545877	0.00284270679307414	NA	FALSE	0.462001035545877	0.00284270679307414	upper	TRUE	28.1677096410176	Grid2
Grik3	upper	FALSE	0.292795526485096	0.182462061580022	upper	TRUE	0.322942962866065	0.0607343739144096	upper	TRUE	0.322942962866065	0.0607343739144096	upper	TRUE	658.38213311032	Grik3
Grik4	upper	FALSE	0.203897096944527	0.390481152581024	upper	TRUE	0.259034447007488	0.0626446714722087	NA	FALSE	0.259034447007488	0.0626446714722087	upper	TRUE	394.921393014563	Grik4
Grik5	upper	FALSE	0.160867417359336	0.321448338842683	upper	TRUE	0.177828363822737	0.0123503831718837	NA	FALSE	0.177828363822737	0.0123503831718837	upper	TRUE	4932.93424757086	Grik5
Grin2a	upper	TRUE	0.397496142717443	0.0328420180703313	upper	TRUE	0.477457811098985	0.00236468189060232	NA	FALSE	0.477457811098985	0.00236468189060232	upper	TRUE	48.5281354126684	Grin2a
Grin2b	upper	FALSE	0.231517096949766	0.227834263970135	upper	TRUE	0.387562876724525	0.0154386497042918	NA	FALSE	0.387562876724525	0.0154386497042918	upper	TRUE	13.5184296376166	Grin2b
Grin2d	upper	TRUE	0.583792243053298	8.68171929922019e-07	upper	TRUE	0.594835692216292	3.03759249539963e-08	upper	TRUE	0.594835692216292	3.03759249539963e-08	upper	TRUE	347.470947160783	Grin2d
Grin3a	upper	TRUE	0.386043863642977	0.0439073595867806	upper	TRUE	0.58108681540749	1.12723739767256e-07	upper	TRUE	0.58108681540749	1.12723739767256e-07	upper	TRUE	294.653335473961	Grin3a
Grk4	upper	FALSE	0.153872050930738	0.261573057726707	upper	TRUE	0.155418037581324	0.0933021045822113	NA	FALSE	0.155418037581324	0.0933021045822113	upper	TRUE	180.453692106432	Grk4
Grm3	upper	TRUE	0.572748610545757	0.000216504736199904	upper	TRUE	0.599102235444229	2.24411449617687e-05	NA	FALSE	0.599102235444229	2.24411449617687e-05	upper	TRUE	14.824651936802	Grm3
Grm4	lower	FALSE	-0.285752313640892	0.161228000122234	lower	TRUE	-0.309077901669673	0.0721178885021918	lower	TRUE	-0.309077901669673	0.0721178885021918	lower	TRUE	69.4173746103068	Grm4
Grpr	lower	FALSE	-0.176098400516731	0.357103541734874	lower	TRUE	-0.293182507000617	0.0799048436759272	NA	FALSE	-0.293182507000617	0.0799048436759272	lower	TRUE	21.6566643742367	Grpr
Grsf1	lower	FALSE	-0.071434948573217	0.232374827790856	lower	TRUE	-0.0714931791337743	0.0534673248121447	NA	FALSE	-0.0714931791337743	0.0534673248121447	lower	TRUE	3931.70601092147	Grsf1
Gsc	lower	TRUE	-0.642175266714588	6.05799207210331e-05	lower	TRUE	-0.881708974157782	2.04483712385483e-10	lower	TRUE	-0.881708974157782	2.04483712385483e-10	lower	TRUE	107.912330846407	Gsc
Gse1	upper	FALSE	0.115592966522048	0.206488500805735	upper	TRUE	0.119062912566698	0.0858472278944097	upper	TRUE	0.119062912566698	0.0858472278944097	upper	TRUE	7178.26666709061	Gse1
Gsg1l	upper	TRUE	0.419789274067923	0.0196552877398574	upper	TRUE	0.469758613758952	0.000694661535156147	upper	TRUE	0.469758613758952	0.000694661535156147	upper	TRUE	187.540005707891	Gsg1l
Gsg2	lower	FALSE	-0.172362755801955	0.163712862929454	lower	TRUE	-0.173847013212836	0.0652270433734193	NA	FALSE	-0.173847013212836	0.0652270433734193	lower	TRUE	538.630854894489	Gsg2
Gsk3a	lower	TRUE	-0.0743669200435595	0.0413042440405446	lower	TRUE	-0.074040727612608	0.0233029361523456	NA	FALSE	-0.074040727612608	0.0233029361523456	lower	TRUE	4190.74871233216	Gsk3a
Gspt2	upper	FALSE	0.165562075952478	0.25550709499179	upper	TRUE	0.17266640695463	0.021687397376201	NA	FALSE	0.17266640695463	0.021687397376201	upper	TRUE	344.047604591727	Gspt2
Gsr	lower	FALSE	-0.194681951526444	0.228194089668476	lower	TRUE	-0.213795177980312	0.0354246152480441	lower	TRUE	-0.213795177980312	0.0354246152480441	lower	TRUE	1602.76947591746	Gsr
Gsta4	upper	TRUE	0.227978231942351	0.00355318096803162	upper	TRUE	0.22760732407836	0.00135584255915949	NA	FALSE	0.22760732407836	0.00135584255915949	upper	TRUE	1767.84742743598	Gsta4
Gstm2	lower	FALSE	-0.214970434961401	0.307810714795893	lower	TRUE	-0.238408563731447	0.0610504942144234	NA	FALSE	-0.238408563731447	0.0610504942144234	lower	TRUE	835.72012573326	Gstm2
Gtf2a2	lower	FALSE	-0.105892217082635	0.101723386810008	lower	TRUE	-0.105815044549277	0.0595190880893346	NA	FALSE	-0.105815044549277	0.0595190880893346	lower	TRUE	1601.7218376777	Gtf2a2
Gtf2ird1	lower	TRUE	-0.128517844350698	0.0426868228942531	lower	TRUE	-0.127937820384637	0.015848041716441	NA	FALSE	-0.127937820384637	0.015848041716441	lower	TRUE	8569.00522296959	Gtf2ird1
Gtse1	lower	TRUE	-0.212282289297664	0.0739155980946583	lower	TRUE	-0.213651578636582	0.0251307014931991	lower	TRUE	-0.213651578636582	0.0251307014931991	lower	TRUE	1273.65775208803	Gtse1
Gyltl1b	lower	FALSE	-0.105080528060154	0.624456368803474	lower	TRUE	-0.126406782303252	0.0878527993279204	lower	TRUE	-0.126406782303252	0.0878527993279204	lower	TRUE	3671.80320196253	Gyltl1b
Gypc	upper	TRUE	0.238637104391773	0.0315214558831057	upper	TRUE	0.239976914244128	0.0023652657120719	upper	TRUE	0.239976914244128	0.0023652657120719	upper	TRUE	1558.24627660382	Gypc
H19	upper	FALSE	0.221372447256488	0.186931744268893	upper	TRUE	0.253615507251318	0.00254339645084961	upper	TRUE	0.253615507251318	0.00254339645084961	upper	TRUE	132896.149965006	H19
H2-Ab1	lower	FALSE	-0.261541121539885	0.128823073620427	lower	TRUE	-0.272370101285033	0.0565032966472922	lower	TRUE	-0.272370101285033	0.0565032966472922	lower	TRUE	46.867723225673	H2-Ab1
H2afj	lower	FALSE	-0.161374258883499	0.154384214785068	lower	TRUE	-0.164206379465957	0.0561725379887169	NA	FALSE	-0.164206379465957	0.0561725379887169	lower	TRUE	1061.9246430549	H2afj
H2afy2	lower	FALSE	-0.073660168791714	0.731862792189002	lower	TRUE	-0.0808678702511473	0.0193295146277489	NA	FALSE	-0.0808678702511473	0.0193295146277489	lower	TRUE	8008.84551511566	H2afy2
H60c	lower	TRUE	-0.435466170819022	0.0182961311177997	lower	TRUE	-0.42131523888681	0.00909432182785794	NA	FALSE	-0.42131523888681	0.00909432182785794	lower	TRUE	45.3230722189865	H60c
H6pd	upper	FALSE	0.138145446848212	0.142919326983579	upper	TRUE	0.138639810375595	0.0747240916467983	NA	FALSE	0.138639810375595	0.0747240916467983	upper	TRUE	1507.19188124526	H6pd
Haao	lower	FALSE	-0.170058682560225	0.47715326763154	lower	TRUE	-0.40707700252566	0.00531849631484564	NA	FALSE	-0.40707700252566	0.00531849631484564	lower	TRUE	78.1197242489291	Haao
Hace1	lower	TRUE	-0.102202754410822	0.0543285482534163	lower	TRUE	-0.102237217683627	0.028399458410596	NA	FALSE	-0.102237217683627	0.028399458410596	lower	TRUE	1399.15437109596	Hace1
Hacl1	upper	FALSE	0.167664752542241	0.329464581488924	upper	TRUE	0.179251611644907	0.0463964165698113	NA	FALSE	0.179251611644907	0.0463964165698113	upper	TRUE	317.84255980432	Hacl1
Hadh	lower	FALSE	-0.0704761684701548	0.535125516982927	lower	TRUE	-0.0720904891248902	0.0513712422365416	NA	FALSE	-0.0720904891248902	0.0513712422365416	lower	TRUE	4054.05482507217	Hadh
Hadhb	lower	FALSE	-0.115554093969974	0.312667994039957	lower	TRUE	-0.119398687034935	0.0170207707755449	NA	FALSE	-0.119398687034935	0.0170207707755449	lower	TRUE	3664.31533551189	Hadhb
Has3	lower	FALSE	-0.0984260408626929	0.761626896717739	lower	TRUE	-0.24922940174682	0.0271258845443113	lower	TRUE	-0.24922940174682	0.0271258845443113	lower	TRUE	8159.97709228369	Has3
Hat1	lower	TRUE	-0.115337881905373	0.0841196687136464	lower	TRUE	-0.115151673844626	0.0481601233285489	NA	FALSE	-0.115151673844626	0.0481601233285489	lower	TRUE	2551.31355260137	Hat1
Haus2	lower	TRUE	-0.164225980979577	0.0792678322690261	lower	TRUE	-0.165775950456421	0.030381504343308	NA	FALSE	-0.165775950456421	0.030381504343308	lower	TRUE	900.322018580561	Haus2
Hdac1	lower	FALSE	-0.0999235409673303	0.121066059386809	lower	TRUE	-0.0998228959436883	0.0206354969634711	lower	TRUE	-0.0998228959436883	0.0206354969634711	lower	TRUE	6494.55909973895	Hdac1
Hdac9	upper	TRUE	0.360652576154951	0.0586867113772484	upper	TRUE	0.38802158474549	0.0169855501903329	upper	TRUE	0.38802158474549	0.0169855501903329	upper	TRUE	1564.10118114467	Hdac9
Hdgf	lower	TRUE	-0.109908115305204	0.036273474865945	lower	TRUE	-0.109629282769007	0.0157065870840983	lower	TRUE	-0.109629282769007	0.0157065870840983	lower	TRUE	12616.1020106836	Hdgf
Hebp1	upper	FALSE	0.173952418136201	0.175005488396025	upper	TRUE	0.177002236085973	0.0181089854057163	NA	FALSE	0.177002236085973	0.0181089854057163	upper	TRUE	555.827309677408	Hebp1
Hectd2	upper	FALSE	0.203186481859717	0.375546943080381	upper	TRUE	0.26408597710975	0.00947564161171303	NA	FALSE	0.26408597710975	0.00947564161171303	upper	TRUE	245.514908803102	Hectd2
Helb	upper	TRUE	0.117235655513942	0.0555967491376826	upper	TRUE	0.117965684861352	0.0172668609892431	NA	FALSE	0.117965684861352	0.0172668609892431	upper	TRUE	1080.48847258073	Helb
Hells	lower	FALSE	-0.161450956779653	0.139143824233621	lower	TRUE	-0.161094157808218	0.0773724095977812	NA	FALSE	-0.161094157808218	0.0773724095977812	lower	TRUE	2358.75078896662	Hells
Herc4	lower	FALSE	-0.0788362030711975	0.18330449735457	lower	TRUE	-0.0799384997108905	0.00760338193687053	NA	FALSE	-0.0799384997108905	0.00760338193687053	lower	TRUE	2542.29540495259	Herc4
Heyl	upper	TRUE	0.262582968854046	0.0688157208335255	upper	TRUE	0.278912072539281	0.0114789517554265	upper	TRUE	0.278912072539281	0.0114789517554265	upper	TRUE	1123.12382764368	Heyl
Hic1	upper	TRUE	0.512983808643528	0.00203595944546228	upper	TRUE	0.588303726099882	1.73393870591558e-06	upper	TRUE	0.588303726099882	1.73393870591558e-06	upper	TRUE	779.950168070977	Hic1
Hip1	upper	TRUE	0.234557665047073	0.00912006708662671	upper	TRUE	0.241083121054493	0.000602146542381789	upper	TRUE	0.241083121054493	0.000602146542381789	upper	TRUE	6703.69740994441	Hip1
Hivep3	upper	FALSE	0.265585878281362	0.153933271303771	upper	TRUE	0.305289723742987	0.00616892281957078	NA	FALSE	0.305289723742987	0.00616892281957078	upper	TRUE	135.8171115721	Hivep3
Hjurp	lower	TRUE	-0.266523825176061	0.0369344864211898	lower	TRUE	-0.282121294256531	0.00370244688220611	lower	TRUE	-0.282121294256531	0.00370244688220611	lower	TRUE	1260.51283393483	Hjurp
Hk2	lower	FALSE	-0.160927518459213	0.56148965227648	lower	TRUE	-0.28248790653068	0.000658770289706714	lower	TRUE	-0.28248790653068	0.000658770289706714	lower	TRUE	4277.85467803375	Hk2
Hmcn1	upper	TRUE	0.540271103641513	9.11393072635814e-09	upper	TRUE	0.545712249118204	1.47670325810361e-10	upper	TRUE	0.545712249118204	1.47670325810361e-10	upper	TRUE	2664.69389569465	Hmcn1
Hmga2	upper	FALSE	0.0700795583820506	0.843489008840643	upper	TRUE	0.190576910524505	0.0224733949089822	NA	FALSE	0.190576910524505	0.0224733949089822	upper	TRUE	9260.07764914921	Hmga2
Hmgcll1	lower	FALSE	-0.132544304523179	0.543852043693723	lower	TRUE	-0.156696337465169	0.053499362593857	NA	FALSE	-0.156696337465169	0.053499362593857	lower	TRUE	333.793777434045	Hmgcll1
Hn1	lower	FALSE	-0.116834277523167	0.152666942758326	lower	TRUE	-0.118884051875687	0.00194944771938902	lower	TRUE	-0.118884051875687	0.00194944771938902	lower	TRUE	8199.15644838125	Hn1
Hn1l	lower	FALSE	-0.148816147494225	0.222674491828802	lower	TRUE	-0.154286543098281	0.0186063180969893	lower	TRUE	-0.154286543098281	0.0186063180969893	lower	TRUE	5608.39439866658	Hn1l
Hnrnpa1	lower	TRUE	-0.30106864627784	0.00290027036124187	lower	TRUE	-0.301796615802248	0.000932387527162929	lower	TRUE	-0.301796615802248	0.000932387527162929	lower	TRUE	1701.1132401595	Hnrnpa1
Hnrnpa3	lower	FALSE	-0.159697354942812	0.147046503259916	lower	TRUE	-0.161887242624049	0.065701997696933	lower	TRUE	-0.161887242624049	0.065701997696933	lower	TRUE	17489.5520065762	Hnrnpa3
Hnrnpc	lower	FALSE	-0.0917730001627485	0.131802125342637	lower	TRUE	-0.091691087776335	0.0256845243250952	NA	FALSE	-0.091691087776335	0.0256845243250952	lower	TRUE	15969.4966682966	Hnrnpc
Hnrnpk	lower	FALSE	-0.0800110668757005	0.147126291731299	lower	TRUE	-0.0799001923340335	0.0905541808434465	NA	FALSE	-0.0799001923340335	0.0905541808434465	lower	TRUE	31183.5337082625	Hnrnpk
Hnrnpl	lower	TRUE	-0.0935655478066207	0.0694536874867234	lower	TRUE	-0.0934434698607807	0.0391408601557117	NA	FALSE	-0.0934434698607807	0.0391408601557117	lower	TRUE	18736.0784706735	Hnrnpl
Homer2	lower	FALSE	-0.289357922665212	0.190049987274911	lower	TRUE	-0.382254653756437	0.00262055710012592	lower	TRUE	-0.382254653756437	0.00262055710012592	lower	TRUE	421.156426579348	Homer2
Hook2	lower	TRUE	-0.162348488229723	0.0635603481230858	lower	TRUE	-0.161117441277487	0.0260615096040076	NA	FALSE	-0.161117441277487	0.0260615096040076	lower	TRUE	1171.13990385977	Hook2
Hoxb2	upper	TRUE	0.509303556443529	0.0019671597343153	upper	TRUE	0.728657656846205	4.22257376795209e-07	NA	FALSE	0.728657656846205	4.22257376795209e-07	upper	TRUE	22.4874395923408	Hoxb2
Hpca	upper	TRUE	0.588476714684339	5.79906027918964e-05	upper	TRUE	0.640880308481757	4.51957943078013e-08	NA	FALSE	0.640880308481757	4.51957943078013e-08	upper	TRUE	127.515449087056	Hpca
Hpgd	upper	TRUE	0.468805209029182	0.00939138247743396	upper	TRUE	0.814167392987593	1.17933531993474e-20	upper	TRUE	0.814167392987593	1.17933531993474e-20	upper	TRUE	460.462870224969	Hpgd
Hpn	lower	TRUE	-0.259908252390862	0.0413743274612889	lower	TRUE	-0.257840397199825	0.0190383774688146	lower	TRUE	-0.257840397199825	0.0190383774688146	lower	TRUE	512.098701026427	Hpn
Hrh3	upper	FALSE	0.266482080738859	0.160605748745817	upper	TRUE	0.264650627842298	0.0935279436436341	NA	FALSE	0.264650627842298	0.0935279436436341	upper	TRUE	21.5765682544338	Hrh3
Hs2st1	upper	TRUE	0.0807157361866436	0.0628836619511462	upper	TRUE	0.0813990507968154	0.00583566684044217	NA	FALSE	0.0813990507968154	0.00583566684044217	upper	TRUE	4786.61227542426	Hs2st1
Hs3st2	upper	FALSE	0.247289810565644	0.271521496392786	upper	TRUE	0.336991285889903	0.0481680556731886	NA	FALSE	0.336991285889903	0.0481680556731886	upper	TRUE	33.3247543368378	Hs3st2
Hs3st3b1	lower	FALSE	-0.0926240796884401	0.770429763184107	lower	TRUE	-0.26552690190885	0.0350391575806697	lower	TRUE	-0.26552690190885	0.0350391575806697	lower	TRUE	2005.61976701417	Hs3st3b1
Hs6st1	lower	FALSE	-0.157330500977956	0.337876805214983	lower	TRUE	-0.165483864741764	0.0189521573383322	lower	TRUE	-0.165483864741764	0.0189521573383322	lower	TRUE	7379.0344932254	Hs6st1
Hsd17b11	upper	FALSE	0.178072599323678	0.338311395039477	upper	TRUE	0.207967027150185	0.060819982563409	upper	TRUE	0.207967027150185	0.060819982563409	upper	TRUE	637.259513525522	Hsd17b11
Hspa12a	upper	TRUE	0.662427522282232	6.88870686373608e-11	upper	TRUE	0.671827876552319	4.32650196199619e-13	upper	TRUE	0.671827876552319	4.32650196199619e-13	upper	TRUE	317.43619991871	Hspa12a
Hspa12b	upper	FALSE	0.160996980888639	0.38273645455895	upper	TRUE	0.191153604995086	0.00246270062807464	NA	FALSE	0.191153604995086	0.00246270062807464	upper	TRUE	1890.38057526798	Hspa12b
Hspa1a	lower	FALSE	-0.266216937950682	0.207206777967865	lower	TRUE	-0.32010183266802	0.0283839965192632	lower	TRUE	-0.32010183266802	0.0283839965192632	lower	TRUE	317.008777392376	Hspa1a
Hspa1b	lower	TRUE	-0.267674814261168	0.0862041300947204	lower	TRUE	-0.276128368390955	0.0263792162207046	lower	TRUE	-0.276128368390955	0.0263792162207046	lower	TRUE	484.276802748383	Hspa1b
Hspa4l	lower	FALSE	-0.196299258957179	0.295622667868938	lower	TRUE	-0.221065876788309	0.0117888236098328	NA	FALSE	-0.221065876788309	0.0117888236098328	lower	TRUE	301.967014279349	Hspa4l
Hspa9	lower	TRUE	-0.105178059659875	0.091524451055054	lower	TRUE	-0.104895828632907	0.0422170379056185	NA	FALSE	-0.104895828632907	0.0422170379056185	lower	TRUE	12194.563362835	Hspa9
Hspb8	lower	FALSE	-0.180946315886372	0.245000617589611	lower	TRUE	-0.192335678150108	0.0215140931592407	NA	FALSE	-0.192335678150108	0.0215140931592407	lower	TRUE	1478.48049685442	Hspb8
Hspe1	lower	FALSE	-0.126383114940907	0.24962374983828	lower	TRUE	-0.127751760731376	0.0960595129397103	lower	TRUE	-0.127751760731376	0.0960595129397103	lower	TRUE	4441.46564442712	Hspe1
Htr4	lower	TRUE	-0.423174380183641	0.0202598573279082	lower	TRUE	-0.410566318857468	0.00916391885175702	NA	FALSE	-0.410566318857468	0.00916391885175702	lower	TRUE	29.1192172476443	Htr4
Htr7	lower	FALSE	-0.237049223045986	0.191252354603918	lower	TRUE	-0.274407738788173	0.065015169504331	lower	TRUE	-0.274407738788173	0.065015169504331	lower	TRUE	39.0106575258629	Htr7
Htra3	upper	FALSE	0.244864702124217	0.273334173778267	upper	TRUE	0.338683904925139	0.000496392398875381	upper	TRUE	0.338683904925139	0.000496392398875381	upper	TRUE	889.954484617269	Htra3
Htra4	lower	FALSE	-0.161025521137874	0.341973410550709	lower	TRUE	-0.316379415146675	0.0432443034530015	NA	FALSE	-0.316379415146675	0.0432443034530015	lower	TRUE	16.1828562646417	Htra4
Ibtk	upper	FALSE	0.0870482845501633	0.116349111518382	upper	TRUE	0.0870642063928225	0.0585479586828899	NA	FALSE	0.0870642063928225	0.0585479586828899	upper	TRUE	3697.25986082914	Ibtk
Icam1	lower	FALSE	-0.184019828051912	0.135972274905595	lower	TRUE	-0.182061074152854	0.0591818653686918	NA	FALSE	-0.182061074152854	0.0591818653686918	lower	TRUE	1054.13810176497	Icam1
Ick	upper	TRUE	0.215064560325866	2.22332025119624e-07	upper	TRUE	0.216707406978241	3.18994374254893e-12	NA	FALSE	0.216707406978241	3.18994374254893e-12	upper	TRUE	2662.50671646847	Ick
Icos	upper	TRUE	0.771800165327535	2.5357568034691e-07	upper	TRUE	0.885984245803862	2.36459445582546e-10	upper	TRUE	0.885984245803862	2.36459445582546e-10	upper	TRUE	58.8057981517592	Icos
Icosl	lower	FALSE	-0.185080780769268	0.411727626933648	lower	TRUE	-0.22320486366722	0.0893924307941622	NA	FALSE	-0.22320486366722	0.0893924307941622	lower	TRUE	236.890419793702	Icosl
Ids	upper	TRUE	0.169286260676098	0.000183491270436697	upper	TRUE	0.169146592880637	4.09546139983813e-05	upper	TRUE	0.169146592880637	4.09546139983813e-05	upper	TRUE	2279.7264304159	Ids
Ier5	lower	TRUE	-0.200863792040632	0.00367477660025489	lower	TRUE	-0.203299856017702	1.76527516823603e-05	lower	TRUE	-0.203299856017702	1.76527516823603e-05	lower	TRUE	3350.8163818487	Ier5
Iffo1	upper	TRUE	0.276182571526767	7.86769308343555e-06	upper	TRUE	0.280260659016658	1.1866130229256e-08	NA	FALSE	0.280260659016658	1.1866130229256e-08	upper	TRUE	864.601636100594	Iffo1
Ifi44	upper	TRUE	0.668579472191571	5.6308704793387e-07	upper	TRUE	0.665064414157018	6.74894103861496e-08	upper	TRUE	0.665064414157018	6.74894103861496e-08	upper	TRUE	80.2237426240908	Ifi44
Ifitm2	upper	FALSE	0.124162386708878	0.142793731653294	upper	TRUE	0.129800494358969	0.00494620461369838	NA	FALSE	0.129800494358969	0.00494620461369838	upper	TRUE	5653.07185508517	Ifitm2
Ifitm3	lower	FALSE	-0.219172210589012	0.176953609478708	lower	TRUE	-0.24219805179402	0.0390293270962508	lower	TRUE	-0.24219805179402	0.0390293270962508	lower	TRUE	2178.84293509064	Ifitm3
Ifitm5	upper	FALSE	0.22512024756528	0.358058053342114	upper	TRUE	0.283896854436106	0.0564933090578269	upper	TRUE	0.283896854436106	0.0564933090578269	upper	TRUE	178.185739026678	Ifitm5
Ifnar1	upper	TRUE	0.103121022100553	0.0225244474126744	upper	TRUE	0.103282784593259	0.00139816462488481	NA	FALSE	0.103282784593259	0.00139816462488481	upper	TRUE	6430.83529479412	Ifnar1
Ifrd2	lower	FALSE	-0.09250025069204	0.150092433619882	lower	TRUE	-0.0924747943491172	0.0953021419153046	NA	FALSE	-0.0924747943491172	0.0953021419153046	lower	TRUE	1564.10189943819	Ifrd2
Ift122	upper	TRUE	0.171077119942844	0.0100018558849336	upper	TRUE	0.170810144150067	0.00476552188831111	NA	FALSE	0.170810144150067	0.00476552188831111	upper	TRUE	1526.63744283863	Ift122
Ift57	upper	FALSE	0.126898314118992	0.104338079478882	upper	TRUE	0.126285661799307	0.0625191352920024	NA	FALSE	0.126285661799307	0.0625191352920024	upper	TRUE	930.138505448567	Ift57
Ift80	upper	TRUE	0.148761285647603	0.0245539761680849	upper	TRUE	0.149198164815933	0.0085154570451117	NA	FALSE	0.149198164815933	0.0085154570451117	upper	TRUE	1969.19183521518	Ift80
Igdcc3	upper	FALSE	0.23816182146485	0.234029479924386	upper	TRUE	0.25213487394705	0.0477904549881078	NA	FALSE	0.25213487394705	0.0477904549881078	upper	TRUE	190.664224545787	Igdcc3
Igdcc4	upper	TRUE	0.457399779529202	0.000376746563988052	upper	TRUE	0.48329490325076	1.25693041417705e-06	upper	TRUE	0.48329490325076	1.25693041417705e-06	upper	TRUE	5645.33808316386	Igdcc4
Igf1r	upper	FALSE	0.133625975418388	0.207048119575179	upper	TRUE	0.138510805157089	0.0391408601557117	upper	TRUE	0.138510805157089	0.0391408601557117	upper	TRUE	10953.4745435119	Igf1r
Igf2	upper	TRUE	0.237159085131613	0.0851264570343047	upper	TRUE	0.243471156692129	0.0179544440787856	upper	TRUE	0.243471156692129	0.0179544440787856	upper	TRUE	68038.5263895588	Igf2
Igf2bp3	lower	FALSE	-0.0919885581456944	0.652688768446073	lower	TRUE	-0.109079635044175	0.00151933738505475	NA	FALSE	-0.109079635044175	0.00151933738505475	lower	TRUE	4342.79632817918	Igf2bp3
Igf2r	upper	TRUE	0.222054166210714	0.0177820657997856	upper	TRUE	0.227808644238242	0.00196416349844349	upper	TRUE	0.227808644238242	0.00196416349844349	upper	TRUE	9426.5744413337	Igf2r
Igfbp4	upper	TRUE	0.283176886300548	6.18214609028255e-06	upper	TRUE	0.283018038082877	1.06147091537222e-08	upper	TRUE	0.283018038082877	1.06147091537222e-08	upper	TRUE	33583.3774917026	Igfbp4
Igfbp6	upper	TRUE	0.517821683283386	0.00262849684363981	upper	TRUE	0.602116110217318	2.6534418027542e-05	NA	FALSE	0.602116110217318	2.6534418027542e-05	upper	TRUE	64.812862351997	Igfbp6
Igfbpl1	lower	FALSE	-0.0826114895753778	0.57142574580872	lower	TRUE	-0.311680097840353	0.0454282321596037	lower	TRUE	-0.311680097840353	0.0454282321596037	lower	TRUE	1227.37945724807	Igfbpl1
Igsf11	upper	FALSE	0.257924677214451	0.239230560334677	upper	TRUE	0.378454745056432	0.022764774232118	NA	FALSE	0.378454745056432	0.022764774232118	upper	TRUE	77.6998407973045	Igsf11
Igsf8	lower	FALSE	-0.165195352709929	0.173656690758647	lower	TRUE	-0.163904594646291	0.0877401173090101	NA	FALSE	-0.163904594646291	0.0877401173090101	lower	TRUE	1775.12433246479	Igsf8
Igsf9	lower	TRUE	-0.288372286846995	1.43994449367656e-06	lower	TRUE	-0.287957690600469	3.8494151145702e-07	lower	TRUE	-0.287957690600469	3.8494151145702e-07	lower	TRUE	15618.9473555356	Igsf9
Ihh	upper	FALSE	0.30017394154093	0.163959810937787	upper	TRUE	0.353563281276907	0.0347278047958271	NA	FALSE	0.353563281276907	0.0347278047958271	upper	TRUE	28.2948663084414	Ihh
Ikbip	upper	FALSE	0.164725529672469	0.150360839026549	upper	TRUE	0.164290602917668	0.0805315575002819	upper	TRUE	0.164290602917668	0.0805315575002819	upper	TRUE	1870.1846768378	Ikbip
Ikzf4	upper	FALSE	0.182433943192207	0.145840409276854	upper	TRUE	0.179948006753885	0.0863677666479343	NA	FALSE	0.179948006753885	0.0863677666479343	upper	TRUE	589.661411525724	Ikzf4
Il13ra1	upper	TRUE	0.271391987105873	0.00295273414052403	upper	TRUE	0.27064983826814	0.00116800238735997	NA	FALSE	0.27064983826814	0.00116800238735997	upper	TRUE	963.374491969027	Il13ra1
Il17re	lower	TRUE	-0.394214427528578	0.0424390560578708	lower	TRUE	-0.731193733455706	7.63808640777115e-13	lower	TRUE	-0.731193733455706	7.63808640777115e-13	lower	TRUE	246.552842915462	Il17re
Il18	upper	TRUE	0.452423077906396	0.00489106329236067	upper	TRUE	0.474141655786238	0.000461486381818478	NA	FALSE	0.474141655786238	0.000461486381818478	upper	TRUE	77.8569014113949	Il18
Il1f5	lower	TRUE	-0.411642715144944	0.0203641310242473	lower	TRUE	-0.411510076652238	0.00727082451732932	NA	FALSE	-0.411510076652238	0.00727082451732932	lower	TRUE	17.5026089164188	Il1f5
Il1r1	upper	FALSE	0.170189857220108	0.20044581740786	upper	TRUE	0.173388539551428	0.0546161097830561	NA	FALSE	0.173388539551428	0.0546161097830561	upper	TRUE	603.88654560526	Il1r1
Il1rap	lower	TRUE	-0.13527131561694	0.0947669511115032	lower	TRUE	-0.135231490380964	0.0519193880424497	NA	FALSE	-0.135231490380964	0.0519193880424497	lower	TRUE	622.483225781366	Il1rap
Il1rl1	lower	FALSE	-0.250850651545104	0.271890804339765	lower	TRUE	-0.431232036724669	0.00218273982565125	NA	FALSE	-0.431232036724669	0.00218273982565125	lower	TRUE	50.3150010333275	Il1rl1
Il20ra	upper	FALSE	0.277496403904163	0.212379807969174	upper	TRUE	0.402134271023503	0.0129687532144458	NA	FALSE	0.402134271023503	0.0129687532144458	upper	TRUE	44.4391433960092	Il20ra
Il33	upper	TRUE	0.590037585832536	0.000103643152227599	upper	TRUE	0.580901474966177	2.40083744590093e-05	upper	TRUE	0.580901474966177	2.40083744590093e-05	upper	TRUE	47.2196322737661	Il33
Ilf2	lower	FALSE	-0.103585667152668	0.206488500805735	lower	TRUE	-0.104266194674488	0.0417998169587009	NA	FALSE	-0.104266194674488	0.0417998169587009	lower	TRUE	6482.09746943974	Ilf2
Ilk	upper	FALSE	0.06925149204486	0.170602149193237	upper	TRUE	0.0699495553445883	0.0489884367038846	NA	FALSE	0.0699495553445883	0.0489884367038846	upper	TRUE	5163.38382387441	Ilk
Immt	lower	FALSE	-0.0773509350934884	0.250009659152854	lower	TRUE	-0.0768034365050718	0.0876143579680801	NA	FALSE	-0.0768034365050718	0.0876143579680801	lower	TRUE	5482.16582030877	Immt
Impa2	lower	FALSE	-0.132964039747063	0.429261571417957	lower	TRUE	-0.138733496187593	0.0240889477126279	NA	FALSE	-0.138733496187593	0.0240889477126279	lower	TRUE	959.736329854045	Impa2
Inhba	upper	FALSE	0.175374088729406	0.443128382590362	upper	TRUE	0.210535859465146	0.0652270433734193	upper	TRUE	0.210535859465146	0.0652270433734193	upper	TRUE	1106.28147032124	Inhba
Inmt	upper	TRUE	0.394162659502817	0.00365934186640151	upper	TRUE	0.31452594348209	0.00610192588136996	upper	TRUE	0.31452594348209	0.00610192588136996	upper	TRUE	55.9359853767672	Inmt
Ino80e	lower	TRUE	-0.112158765762481	0.0480986807347069	lower	TRUE	-0.111537436157694	0.0242338693819824	NA	FALSE	-0.111537436157694	0.0242338693819824	lower	TRUE	1443.89048733466	Ino80e
Inpp5j	lower	FALSE	-0.248538703124068	0.269710583156657	lower	TRUE	-0.342765258456168	0.00206990448317545	NA	FALSE	-0.342765258456168	0.00206990448317545	lower	TRUE	168.738095273777	Inpp5j
Insc	upper	TRUE	0.654522229819322	1.59811945230411e-05	upper	TRUE	0.817421173742627	8.78312267112017e-14	upper	TRUE	0.817421173742627	8.78312267112017e-14	upper	TRUE	682.33097112051	Insc
Insr	upper	FALSE	0.133602287884219	0.126928545369276	upper	TRUE	0.13674546756942	0.0126825780409916	NA	FALSE	0.13674546756942	0.0126825780409916	upper	TRUE	2913.29467514479	Insr
Insrr	upper	TRUE	0.549399293833389	0.00063941141866881	upper	TRUE	0.576599217684924	7.3719757799176e-05	NA	FALSE	0.576599217684924	7.3719757799176e-05	upper	TRUE	16.9521810420275	Insrr
Invs	upper	TRUE	0.148436427775807	0.0125266522228217	upper	TRUE	0.148146273288554	0.00558171690136982	NA	FALSE	0.148146273288554	0.00558171690136982	upper	TRUE	1180.88428564967	Invs
Ip6k1	upper	FALSE	0.133214291500431	0.100244428094708	upper	TRUE	0.133693488946002	0.0272813023821562	NA	FALSE	0.133693488946002	0.0272813023821562	upper	TRUE	7998.07802575695	Ip6k1
Iqce	upper	TRUE	0.135171688746185	0.0279169784371618	upper	TRUE	0.13523476232634	0.0109146890787137	NA	FALSE	0.13523476232634	0.0109146890787137	upper	TRUE	2048.24848905182	Iqce
Iqsec1	upper	FALSE	0.151804484998299	0.104338079478882	upper	TRUE	0.153804360614415	0.0318999437402504	NA	FALSE	0.153804360614415	0.0318999437402504	upper	TRUE	2957.86561616651	Iqsec1
Irak3	upper	TRUE	0.467018021855485	0.00308610558322985	upper	TRUE	0.503875388614406	0.000107521227397658	NA	FALSE	0.503875388614406	0.000107521227397658	upper	TRUE	85.5421457931585	Irak3
Irf4	upper	TRUE	0.488427244440315	0.00583731253000048	upper	TRUE	0.462927225476723	0.00321376820755081	NA	FALSE	0.462927225476723	0.00321376820755081	upper	TRUE	12.4771450068054	Irf4
Irf6	lower	TRUE	-0.182302655859098	0.0327688486620217	lower	TRUE	-0.182745232788915	0.0116238986961917	lower	TRUE	-0.182745232788915	0.0116238986961917	lower	TRUE	7388.58048662534	Irf6
Irf8	lower	FALSE	-0.301404998779209	0.131488172948901	lower	TRUE	-0.34535161715372	0.012505827361946	NA	FALSE	-0.34535161715372	0.012505827361946	lower	TRUE	132.760078834962	Irf8
Irgm1	upper	FALSE	0.212698124656985	0.327583559546856	upper	TRUE	0.265472846839113	0.0112557598135452	NA	FALSE	0.265472846839113	0.0112557598135452	upper	TRUE	320.051009664673	Irgm1
Irs4	lower	FALSE	-0.243312457994266	0.148793779973995	lower	TRUE	-0.442437003655236	0.00370731453489385	lower	TRUE	-0.442437003655236	0.00370731453489385	lower	TRUE	65.9899188351788	Irs4
Irx1	upper	FALSE	0.196992935433316	0.404648648444275	upper	TRUE	0.24619083144356	0.0835867783170447	upper	TRUE	0.24619083144356	0.0835867783170447	upper	TRUE	2407.02634870233	Irx1
Irx4	lower	FALSE	-0.291291233334478	0.127968275645731	lower	TRUE	-0.27134217573517	0.0810683441403833	NA	FALSE	-0.27134217573517	0.0810683441403833	lower	TRUE	10.1158495458083	Irx4
Islr	upper	TRUE	0.636136642701317	7.56093509240742e-08	upper	TRUE	0.683094259963647	4.69226388414767e-13	upper	TRUE	0.683094259963647	4.69226388414767e-13	upper	TRUE	2057.69722710588	Islr
Islr2	upper	TRUE	0.410512447306726	0.0103430474172326	upper	TRUE	0.560599739580501	7.58291465156438e-05	upper	TRUE	0.560599739580501	7.58291465156438e-05	upper	TRUE	46.6069193773487	Islr2
Itga1	lower	FALSE	-0.101086080567859	0.717771675858758	lower	TRUE	-0.288008137196133	0.00776543789894653	lower	TRUE	-0.288008137196133	0.00776543789894653	lower	TRUE	877.214941887667	Itga1
Itga3	lower	TRUE	-0.20250009575031	0.000898845331096414	lower	TRUE	-0.202216834866813	0.000203934575264654	lower	TRUE	-0.202216834866813	0.000203934575264654	lower	TRUE	3884.74638105703	Itga3
Itga5	upper	TRUE	0.103405413934607	0.0803622107786352	upper	TRUE	0.102924900626486	0.0115695505068502	NA	FALSE	0.102924900626486	0.0115695505068502	upper	TRUE	4602.87805711735	Itga5
Itga6	lower	FALSE	-0.161149077645195	0.360380330330301	lower	TRUE	-0.185935746677985	0.0161437117408526	lower	TRUE	-0.185935746677985	0.0161437117408526	lower	TRUE	8243.20901727225	Itga6
Itga8	upper	TRUE	0.351222352935932	0.0668322559244729	upper	TRUE	0.897680082653147	3.98717913580545e-26	upper	TRUE	0.897680082653147	3.98717913580545e-26	upper	TRUE	1779.86146867459	Itga8
Itga9	upper	TRUE	0.372159445540797	5.38292190669422e-06	upper	TRUE	0.37764884399453	3.42876969585188e-09	upper	TRUE	0.37764884399453	3.42876969585188e-09	upper	TRUE	2395.78378130536	Itga9
Itgb1	upper	FALSE	0.107805293517584	0.29153607396297	upper	TRUE	0.114205477143662	0.0122424581061484	upper	TRUE	0.114205477143662	0.0122424581061484	upper	TRUE	22078.9193756663	Itgb1
Itgb5	upper	FALSE	0.171340361362211	0.345408485654334	upper	TRUE	0.196770568256576	0.00131266497663601	upper	TRUE	0.196770568256576	0.00131266497663601	upper	TRUE	16726.7771484238	Itgb5
Itih5	upper	TRUE	0.558483510890553	2.00543399444407e-13	upper	TRUE	0.556128286936765	2.09570314495137e-14	upper	TRUE	0.556128286936765	2.09570314495137e-14	upper	TRUE	798.473956965621	Itih5
Itm2a	upper	TRUE	0.297047043718738	0.0958230650641585	upper	TRUE	0.335917489152738	0.0081476085848242	upper	TRUE	0.335917489152738	0.0081476085848242	upper	TRUE	5079.48279588889	Itm2a
Itpr1	upper	FALSE	0.197793760645746	0.139311667983599	upper	TRUE	0.214713296641528	0.00149457612759143	NA	FALSE	0.214713296641528	0.00149457612759143	upper	TRUE	2432.01768912457	Itpr1
Itpr2	upper	FALSE	0.220430572457087	0.131022365158269	upper	TRUE	0.231732481313988	0.0173458126262293	NA	FALSE	0.231732481313988	0.0173458126262293	upper	TRUE	466.789578877384	Itpr2
Itpripl2	upper	FALSE	0.126274359293933	0.230377518918041	upper	TRUE	0.130560829161649	0.0571118565715876	NA	FALSE	0.130560829161649	0.0571118565715876	upper	TRUE	3023.06565108932	Itpripl2
Izumo1	lower	FALSE	-0.29872495322494	0.135972274905595	lower	TRUE	-0.302752404359055	0.0648568701674064	NA	FALSE	-0.302752404359055	0.0648568701674064	lower	TRUE	71.2247596034878	Izumo1
Jag2	lower	FALSE	-0.247453232124848	0.108299651840341	lower	TRUE	-0.286353576924667	1.25398783992057e-07	lower	TRUE	-0.286353576924667	1.25398783992057e-07	lower	TRUE	4853.89047914657	Jag2
Jak1	upper	FALSE	0.088736243359649	0.209336768106986	upper	TRUE	0.0887048360651897	0.0932768718587007	NA	FALSE	0.0887048360651897	0.0932768718587007	upper	TRUE	6517.26611948912	Jak1
Jakmip2	lower	FALSE	-0.30767850873896	0.149042065440363	lower	TRUE	-0.375472358675441	0.0240404032446945	NA	FALSE	-0.375472358675441	0.0240404032446945	lower	TRUE	460.798054260763	Jakmip2
Jam2	upper	TRUE	0.752392995465185	2.54701813421102e-08	upper	TRUE	0.945981761504156	1.65163961753283e-30	upper	TRUE	0.945981761504156	1.65163961753283e-30	upper	TRUE	337.115686064042	Jam2
Jam3	upper	TRUE	0.225047226389035	0.0169707806459374	upper	TRUE	0.240167145631678	2.14042911475678e-14	upper	TRUE	0.240167145631678	2.14042911475678e-14	upper	TRUE	2222.04258057748	Jam3
Jdp2	upper	FALSE	0.1527084065741	0.324104549424061	upper	TRUE	0.1646893209883	0.0799048436759272	NA	FALSE	0.1646893209883	0.0799048436759272	upper	TRUE	864.283206701163	Jdp2
Jmjd1c	upper	FALSE	0.0940185907747939	0.266009890445671	upper	TRUE	0.0959509410464355	0.0629970290683068	NA	FALSE	0.0959509410464355	0.0629970290683068	upper	TRUE	4415.26242811043	Jmjd1c
Jup	lower	TRUE	-0.155754612288882	0.00499022912999712	lower	TRUE	-0.156345291943472	0.000288717123447681	lower	TRUE	-0.156345291943472	0.000288717123447681	lower	TRUE	9455.98834804788	Jup
Kalrn	upper	TRUE	0.321611007609852	0.000193284032218497	upper	TRUE	0.321429049469897	3.40873142346345e-05	upper	TRUE	0.321429049469897	3.40873142346345e-05	upper	TRUE	1609.68091893867	Kalrn
Kank1	lower	FALSE	-0.0929603038292744	0.761613383635511	lower	TRUE	-0.143007942430379	0.00305592235359537	NA	FALSE	-0.143007942430379	0.00305592235359537	lower	TRUE	1929.62466667745	Kank1
Kank2	upper	FALSE	0.16819285948848	0.269913169371883	upper	TRUE	0.185165397359545	0.00120129840057764	NA	FALSE	0.185165397359545	0.00120129840057764	upper	TRUE	4967.74626797765	Kank2
Katna1	lower	TRUE	-0.111200749852522	0.0658385436053438	lower	TRUE	-0.110189554405262	0.0106846097874679	NA	FALSE	-0.110189554405262	0.0106846097874679	lower	TRUE	1506.0513956637	Katna1
Katnal2	lower	FALSE	-0.267759671934412	0.147547197852011	lower	TRUE	-0.264260765357664	0.0814523696284351	NA	FALSE	-0.264260765357664	0.0814523696284351	lower	TRUE	133.350813663572	Katnal2
Kazald1	upper	TRUE	0.65962333843254	7.51183459991293e-09	upper	TRUE	0.677310544057367	2.18067215000479e-11	upper	TRUE	0.677310544057367	2.18067215000479e-11	upper	TRUE	825.287065827139	Kazald1
Kbtbd11	upper	FALSE	0.181523543346645	0.488385735793641	upper	TRUE	0.340830039828793	0.0367246483629147	upper	TRUE	0.340830039828793	0.0367246483629147	upper	TRUE	2120.79654838222	Kbtbd11
Kcna1	lower	TRUE	-0.442152614698487	0.0148193776096385	lower	TRUE	-0.463402170579234	0.0026446048510993	lower	TRUE	-0.463402170579234	0.0026446048510993	lower	TRUE	276.502900037059	Kcna1
Kcna2	upper	TRUE	0.730384074769882	3.77377567910478e-07	upper	TRUE	0.745834777981938	1.3651643336261e-08	upper	TRUE	0.745834777981938	1.3651643336261e-08	upper	TRUE	95.8854753034136	Kcna2
Kcna4	upper	FALSE	0.26452375381671	0.176953609478708	upper	TRUE	0.580937967497987	7.4965480959404e-05	upper	TRUE	0.580937967497987	7.4965480959404e-05	upper	TRUE	77.8344881625451	Kcna4
Kcna6	upper	FALSE	0.187464506468443	0.109738136093542	upper	TRUE	0.188542292897567	0.041348773661536	NA	FALSE	0.188542292897567	0.041348773661536	upper	TRUE	627.739308980524	Kcna6
Kcnb1	upper	TRUE	0.448773178744603	0.0134279159561739	upper	TRUE	0.567289069333371	0.000144616962986603	upper	TRUE	0.567289069333371	0.000144616962986603	upper	TRUE	185.871097073334	Kcnb1
Kcnd1	upper	FALSE	0.211680787078425	0.130015889919936	upper	TRUE	0.215036000624044	0.0540336130331562	NA	FALSE	0.215036000624044	0.0540336130331562	upper	TRUE	197.264504050126	Kcnd1
Kcnd2	upper	TRUE	0.516077804833543	0.0027200599961724	upper	TRUE	0.582733057665822	0.000105495584844662	NA	FALSE	0.582733057665822	0.000105495584844662	upper	TRUE	18.7384119849647	Kcnd2
Kcne4	upper	TRUE	0.548121438409076	0.00125250313004297	upper	TRUE	0.663664456882896	3.48660870954701e-06	upper	TRUE	0.663664456882896	3.48660870954701e-06	upper	TRUE	346.650366653683	Kcne4
Kcng1	upper	TRUE	0.274510872643063	0.0431717697761471	upper	TRUE	0.285726512256264	0.00819732630203388	NA	FALSE	0.285726512256264	0.00819732630203388	upper	TRUE	308.359383301215	Kcng1
Kcnh3	upper	TRUE	0.400029890255828	0.0202577171998676	upper	TRUE	0.425181776365833	0.00274013823098777	NA	FALSE	0.425181776365833	0.00274013823098777	upper	TRUE	125.044436492916	Kcnh3
Kcnip3	upper	FALSE	0.155603001996563	0.527155245781417	upper	TRUE	0.215576274543121	0.000826415494915753	NA	FALSE	0.215576274543121	0.000826415494915753	upper	TRUE	1107.76353778507	Kcnip3
Kcnj15	lower	TRUE	-0.585059782820073	5.8157675071897e-11	lower	TRUE	-0.580051351176412	2.85289764608218e-11	lower	TRUE	-0.580051351176412	2.85289764608218e-11	lower	TRUE	213.299094514171	Kcnj15
Kcnk2	lower	TRUE	-0.309463149858928	0.0653822131870521	lower	TRUE	-0.340897618347745	0.00132340542318513	lower	TRUE	-0.340897618347745	0.00132340542318513	lower	TRUE	533.929612623306	Kcnk2
Kcnma1	upper	FALSE	0.218909020092118	0.247003205259865	upper	TRUE	0.247164136483255	0.0105087612845414	NA	FALSE	0.247164136483255	0.0105087612845414	upper	TRUE	387.228263281115	Kcnma1
Kcnmb4	lower	TRUE	-0.217246775722109	0.0577211380163827	lower	TRUE	-0.226542543986136	0.00961366820022548	lower	TRUE	-0.226542543986136	0.00961366820022548	lower	TRUE	1164.45258748795	Kcnmb4
Kcns1	upper	TRUE	0.565437936357162	0.000763843777697312	upper	TRUE	0.636606474375352	1.20012679879246e-05	upper	TRUE	0.636606474375352	1.20012679879246e-05	upper	TRUE	160.498137036062	Kcns1
Kcns3	upper	TRUE	0.938236687854822	8.07431009882462e-11	upper	TRUE	0.920847967475822	1.55787927271167e-11	upper	TRUE	0.920847967475822	1.55787927271167e-11	upper	TRUE	121.500512274415	Kcns3
Kcnt2	lower	FALSE	-0.294403795510052	0.169925103144191	lower	TRUE	-0.296939123932475	0.0807612107574479	NA	FALSE	-0.296939123932475	0.0807612107574479	lower	TRUE	75.3959927301667	Kcnt2
Kcnv1	lower	TRUE	-0.398520703226849	0.0375924207276112	lower	TRUE	-0.399304035275963	0.0147139044222158	lower	TRUE	-0.399304035275963	0.0147139044222158	lower	TRUE	193.498529435305	Kcnv1
Kctd10	upper	FALSE	0.0865346375468676	0.252100091271238	upper	TRUE	0.0875730506232804	0.0699317662243889	NA	FALSE	0.0875730506232804	0.0699317662243889	upper	TRUE	3443.78453878518	Kctd10
Kctd12	upper	TRUE	0.326392577381584	0.0223625701946856	upper	TRUE	0.318603627697788	0.00580089714860166	upper	TRUE	0.318603627697788	0.00580089714860166	upper	TRUE	9386.61466573483	Kctd12
Kctd12b	upper	FALSE	0.188189369886317	0.106888015509262	upper	TRUE	0.200416177455272	0.00309629902940883	NA	FALSE	0.200416177455272	0.00309629902940883	upper	TRUE	1378.25311647298	Kctd12b
Kctd14	lower	FALSE	-0.215730226245008	0.374918416541817	lower	TRUE	-0.35419098373666	0.000709058017257524	lower	TRUE	-0.35419098373666	0.000709058017257524	lower	TRUE	593.240665017031	Kctd14
Kctd15	upper	FALSE	0.109547687166908	0.328532544149343	upper	TRUE	0.114867970702255	0.0737679667494117	upper	TRUE	0.114867970702255	0.0737679667494117	upper	TRUE	4894.43271615344	Kctd15
Kdelc2	upper	TRUE	0.195044652222016	0.0471523335253373	upper	TRUE	0.198314728929294	0.0112557598135452	upper	TRUE	0.198314728929294	0.0112557598135452	upper	TRUE	1450.20980327246	Kdelc2
Kdm1a	lower	FALSE	-0.0710618949463435	0.193586930676872	lower	TRUE	-0.0709721945091808	0.0978743876902368	NA	FALSE	-0.0709721945091808	0.0978743876902368	lower	TRUE	6666.95945936031	Kdm1a
Kdm1b	lower	TRUE	-0.284449241461581	0.00209118057812565	lower	TRUE	-0.284223127405393	0.000586139465272612	lower	TRUE	-0.284223127405393	0.000586139465272612	lower	TRUE	1802.91354394057	Kdm1b
Kdm2b	upper	TRUE	0.187087381244647	0.0238498233924707	upper	TRUE	0.195485734364836	2.80549255652939e-11	upper	TRUE	0.195485734364836	2.80549255652939e-11	upper	TRUE	3783.08931381181	Kdm2b
Kera	upper	TRUE	0.271272085534615	0.00988516027180844	upper	TRUE	0.281383391317728	0.00242129294280646	upper	TRUE	0.281383391317728	0.00242129294280646	upper	TRUE	98.2440629136466	Kera
Kidins220	lower	FALSE	-0.122323860693884	0.691231577787986	lower	TRUE	-0.194711608226612	0.0139498953153383	lower	TRUE	-0.194711608226612	0.0139498953153383	lower	TRUE	9981.68239765903	Kidins220
Kif13a	lower	FALSE	-0.0808549998505811	0.16123480012258	lower	TRUE	-0.0814048738631949	0.0520017694117864	NA	FALSE	-0.0814048738631949	0.0520017694117864	lower	TRUE	5391.63840871852	Kif13a
Kif14	lower	FALSE	-0.163149444347333	0.13419363414998	lower	TRUE	-0.163904260874255	0.0498191849662332	lower	TRUE	-0.163904260874255	0.0498191849662332	lower	TRUE	1547.19493927636	Kif14
Kif15	lower	FALSE	-0.170453534775381	0.146380761799969	lower	TRUE	-0.170260665322824	0.0799256360832493	lower	TRUE	-0.170260665322824	0.0799256360832493	lower	TRUE	3329.03518878298	Kif15
Kif20b	lower	FALSE	-0.161964486483519	0.173711267676567	lower	TRUE	-0.16447593473473	0.076916756876888	lower	TRUE	-0.16447593473473	0.076916756876888	lower	TRUE	2121.64396703666	Kif20b
Kif21b	lower	FALSE	-0.133377347114835	0.428154677774071	lower	TRUE	-0.143161946933916	0.0647654113012371	NA	FALSE	-0.143161946933916	0.0647654113012371	lower	TRUE	1374.52560023429	Kif21b
Kif22	lower	FALSE	-0.168958629889076	0.121233563479025	lower	TRUE	-0.168203803976157	0.0585445415894952	lower	TRUE	-0.168203803976157	0.0585445415894952	lower	TRUE	2986.4116006014	Kif22
Kif23	lower	FALSE	-0.175005921806665	0.133232028949501	lower	TRUE	-0.177578351598655	0.0532645512312976	lower	TRUE	-0.177578351598655	0.0532645512312976	lower	TRUE	3755.40327578951	Kif23
Kif26a	lower	TRUE	-0.288627578062049	0.0620467776844461	lower	TRUE	-0.311723909753106	0.00538057976000706	NA	FALSE	-0.311723909753106	0.00538057976000706	lower	TRUE	6771.40715348577	Kif26a
Kif26b	upper	FALSE	0.245009276442528	0.121233563479025	upper	TRUE	0.245765560606009	0.0579221268954356	upper	TRUE	0.245765560606009	0.0579221268954356	upper	TRUE	2193.5817285562	Kif26b
Kif5a	upper	TRUE	0.340671514085071	0.0264000981550169	upper	TRUE	0.357194990483545	0.00106097037744529	upper	TRUE	0.357194990483545	0.00106097037744529	upper	TRUE	1054.29654626472	Kif5a
Kif5c	upper	TRUE	0.213492384475346	0.0565233287478012	upper	TRUE	0.216356548967889	0.0148066383092103	NA	FALSE	0.216356548967889	0.0148066383092103	upper	TRUE	915.581153665592	Kif5c
Kifc5b	lower	TRUE	-0.244906453577278	0.0108105078350361	lower	TRUE	-0.246613846040941	0.00352681132226187	lower	TRUE	-0.246613846040941	0.00352681132226187	lower	TRUE	895.247101078145	Kifc5b
Kirrel	upper	TRUE	0.270353621542124	0.0190319208774436	upper	TRUE	0.276313515763157	0.000967520045295899	upper	TRUE	0.276313515763157	0.000967520045295899	upper	TRUE	8600.01744181557	Kirrel
Kit	upper	FALSE	0.162948755355561	0.506100466440457	upper	TRUE	0.241616447819293	0.00161345951820231	upper	TRUE	0.241616447819293	0.00161345951820231	upper	TRUE	2445.33108291601	Kit
Klc3	lower	TRUE	-0.158768155556846	0.0822923110342398	lower	TRUE	-0.158922345551074	0.0434264947210382	NA	FALSE	-0.158922345551074	0.0434264947210382	lower	TRUE	702.50684824511	Klc3
Klf12	upper	TRUE	0.236644062918021	0.0746310709942321	upper	TRUE	0.250816145649971	0.00585148538787494	upper	TRUE	0.250816145649971	0.00585148538787494	upper	TRUE	634.063220207595	Klf12
Klf2	upper	TRUE	0.297497665614291	0.00381932531782396	upper	TRUE	0.310274388815116	5.18999083068946e-06	NA	FALSE	0.310274388815116	5.18999083068946e-06	upper	TRUE	353.37969948317	Klf2
Klf9	upper	TRUE	0.643306776359044	5.20246605784385e-13	upper	TRUE	0.644748939582733	7.62861753104573e-15	upper	TRUE	0.644748939582733	7.62861753104573e-15	upper	TRUE	337.811526609766	Klf9
Klhdc10	upper	FALSE	0.141666728653396	0.233578687125239	upper	TRUE	0.147142096645261	0.00471595847860701	upper	TRUE	0.147142096645261	0.00471595847860701	upper	TRUE	7562.7872306142	Klhdc10
Klhl22	upper	FALSE	0.0865959646455507	0.370615497812621	upper	TRUE	0.0876983841578558	0.0436298342021647	NA	FALSE	0.0876983841578558	0.0436298342021647	upper	TRUE	3484.10927940877	Klhl22
Klhl25	lower	TRUE	-0.17039691523548	0.0206058651409112	lower	TRUE	-0.170027695885969	0.0086195443395303	NA	FALSE	-0.170027695885969	0.0086195443395303	lower	TRUE	1443.785377749	Klhl25
Klhl29	upper	FALSE	0.138852407602398	0.417643678049805	upper	TRUE	0.14788117959838	0.0539619761647116	NA	FALSE	0.14788117959838	0.0539619761647116	upper	TRUE	1399.07598953036	Klhl29
Klhl30	upper	TRUE	0.528259661066555	0.00216703761576331	upper	TRUE	0.499966317627167	0.00126356253703624	NA	FALSE	0.499966317627167	0.00126356253703624	upper	TRUE	20.7509363558527	Klhl30
Klhl32	upper	FALSE	0.176484216010843	0.508892746646803	upper	TRUE	0.293797710824957	0.0214903076644609	NA	FALSE	0.293797710824957	0.0214903076644609	upper	TRUE	92.5730219759839	Klhl32
Klhl33	upper	TRUE	0.379373342507787	0.0520787154824562	upper	TRUE	0.446350175162093	0.00503972381865485	NA	FALSE	0.446350175162093	0.00503972381865485	upper	TRUE	37.8409782866241	Klhl33
Klhl5	upper	FALSE	0.167224822540439	0.121066059386809	upper	TRUE	0.17915320185584	1.27555246205159e-05	upper	TRUE	0.17915320185584	1.27555246205159e-05	upper	TRUE	1752.4042763822	Klhl5
Krt14	lower	FALSE	-0.237975300493441	0.185079664995428	lower	TRUE	-0.27090253525204	0.00459099809018625	lower	TRUE	-0.27090253525204	0.00459099809018625	lower	TRUE	23706.1745204286	Krt14
Krt15	lower	FALSE	-0.256611855749611	0.252100091271238	lower	TRUE	-0.360213644246959	0.031777176430952	lower	TRUE	-0.360213644246959	0.031777176430952	lower	TRUE	7672.56827690741	Krt15
Krt16	lower	FALSE	-0.169657950911827	0.441143337859556	lower	TRUE	-0.394088207703987	0.016209192312378	lower	TRUE	-0.394088207703987	0.016209192312378	lower	TRUE	220.864085237708	Krt16
Krt17	lower	FALSE	-0.206145936117972	0.230131445339014	lower	TRUE	-0.226095857720698	0.00345472938427627	lower	TRUE	-0.226095857720698	0.00345472938427627	lower	TRUE	47071.2393597746	Krt17
Krt24	lower	FALSE	-0.313199395146005	0.129311303698803	lower	TRUE	-0.52340392394552	0.000346280423329766	lower	TRUE	-0.52340392394552	0.000346280423329766	lower	TRUE	104.391485837585	Krt24
Krt42	lower	TRUE	-0.379289147701974	0.0452792012808897	lower	TRUE	-0.389312510529586	0.0127145425429576	NA	FALSE	-0.389312510529586	0.0127145425429576	lower	TRUE	46.4639397450319	Krt42
Krt5	lower	TRUE	-0.392067122835005	1.42092899616726e-05	lower	TRUE	-0.407525033411912	3.25612223255613e-09	lower	TRUE	-0.407525033411912	3.25612223255613e-09	lower	TRUE	76049.2648116433	Krt5
Krt7	lower	TRUE	-0.464962582291206	9.43406910395859e-05	lower	TRUE	-0.464162119046432	1.54617293119425e-05	lower	TRUE	-0.464162119046432	1.54617293119425e-05	lower	TRUE	554.970385953621	Krt7
Krt80	lower	FALSE	-0.124258713495684	0.683720871609189	lower	TRUE	-0.175251398765543	0.0757152027527981	lower	TRUE	-0.175251398765543	0.0757152027527981	lower	TRUE	1091.62010664121	Krt80
L2hgdh	lower	FALSE	-0.123478971351637	0.236851731300911	lower	TRUE	-0.124855564395777	0.0254310906613698	NA	FALSE	-0.124855564395777	0.0254310906613698	lower	TRUE	1007.16966822279	L2hgdh
L3mbtl2	lower	FALSE	-0.133539023162779	0.105894272194672	lower	TRUE	-0.134382211472935	0.0229744325801502	NA	FALSE	-0.134382211472935	0.0229744325801502	lower	TRUE	1200.7844906302	L3mbtl2
L3mbtl3	upper	TRUE	0.220119468716693	0.00416228345081398	upper	TRUE	0.227191730050388	1.0982760658636e-06	NA	FALSE	0.227191730050388	1.0982760658636e-06	upper	TRUE	1873.74331507796	L3mbtl3
Lad1	lower	TRUE	-0.205871751729635	0.0208122041397529	lower	TRUE	-0.211511865414809	0.000257132722022094	lower	TRUE	-0.211511865414809	0.000257132722022094	lower	TRUE	2374.68207895127	Lad1
Lag3	upper	TRUE	0.414796342019806	0.00168628648587435	upper	TRUE	0.41016483061048	0.000664789894722838	upper	TRUE	0.41016483061048	0.000664789894722838	upper	TRUE	303.04312596997	Lag3
Lama2	upper	TRUE	0.302355173942723	0.00572734551095975	upper	TRUE	0.300840198593805	0.00208286452048849	upper	TRUE	0.300840198593805	0.00208286452048849	upper	TRUE	3891.06586914942	Lama2
Lama4	upper	TRUE	0.382249485709097	8.89350013404823e-06	upper	TRUE	0.395966633126749	3.53292951464901e-12	upper	TRUE	0.395966633126749	3.53292951464901e-12	upper	TRUE	6847.03183752359	Lama4
Lamb1	upper	FALSE	0.128828306009347	0.457684516183974	upper	TRUE	0.1452106392434	0.0175055847383499	upper	TRUE	0.1452106392434	0.0175055847383499	upper	TRUE	14503.1996775265	Lamb1
Lamb2	upper	FALSE	0.146811769748981	0.187720011799091	upper	TRUE	0.147360491613825	0.0869766314402195	NA	FALSE	0.147360491613825	0.0869766314402195	upper	TRUE	7891.41582078839	Lamb2
Lamb3	lower	FALSE	-0.18433820760801	0.228413852414283	lower	TRUE	-0.188493514996025	0.0975149388571237	NA	FALSE	-0.188493514996025	0.0975149388571237	lower	TRUE	3498.26428469156	Lamb3
Lamp2	upper	FALSE	0.108232895132322	0.37596890659445	upper	TRUE	0.117051009000232	0.00582257918070688	upper	TRUE	0.117051009000232	0.00582257918070688	upper	TRUE	7735.09820532401	Lamp2
Large	upper	TRUE	0.301827958431351	0.019089473768955	upper	TRUE	0.329930262807721	6.35515153685532e-07	upper	TRUE	0.329930262807721	6.35515153685532e-07	upper	TRUE	2147.476235188	Large
Larp6	upper	TRUE	0.274312130842241	0.0246822213077284	upper	TRUE	0.272744635822553	0.0100267300995622	NA	FALSE	0.272744635822553	0.0100267300995622	upper	TRUE	207.534337465177	Larp6
Lbh	lower	TRUE	-0.269563713158933	8.73229174746486e-05	lower	TRUE	-0.26826202912169	1.9435439679928e-05	lower	TRUE	-0.26826202912169	1.9435439679928e-05	lower	TRUE	4460.3884314408	Lbh
Lcorl	lower	FALSE	-0.148813904844209	0.142927792951703	lower	TRUE	-0.15451769445456	0.0164103828715126	NA	FALSE	-0.15451769445456	0.0164103828715126	lower	TRUE	808.149467970083	Lcorl
Ldb2	upper	TRUE	0.302066809060241	0.098862896724602	upper	TRUE	0.364381970235437	1.13400800920229e-05	upper	TRUE	0.364381970235437	1.13400800920229e-05	upper	TRUE	530.950638599641	Ldb2
Ldlrap1	lower	FALSE	-0.157371731024147	0.119360847597239	lower	TRUE	-0.161209810322594	0.00567424083906354	NA	FALSE	-0.161209810322594	0.00567424083906354	lower	TRUE	2538.92609311591	Ldlrap1
Lect1	upper	TRUE	0.367898721366355	0.0474692723058868	upper	TRUE	0.363466955777151	0.0216929807759891	NA	FALSE	0.363466955777151	0.0216929807759891	upper	TRUE	23.1187508345504	Lect1
Leo1	lower	FALSE	-0.110341648580136	0.123165195764425	lower	TRUE	-0.111221971466098	0.0106574125246354	NA	FALSE	-0.111221971466098	0.0106574125246354	lower	TRUE	2101.32691353026	Leo1
Lepre1	upper	TRUE	0.197898814303596	0.00305501060555538	upper	TRUE	0.197661971524239	0.000293795408950022	upper	TRUE	0.197661971524239	0.000293795408950022	upper	TRUE	4461.54436821621	Lepre1
Leprel1	lower	FALSE	-0.25982662279949	0.162696545386672	lower	TRUE	-0.284266320906312	0.0224266182741952	lower	TRUE	-0.284266320906312	0.0224266182741952	lower	TRUE	614.345216057953	Leprel1
Leprel2	upper	TRUE	0.296552226453198	0.000216209601265348	upper	TRUE	0.302230192606456	1.3178467402966e-08	upper	TRUE	0.302230192606456	1.3178467402966e-08	upper	TRUE	5723.07709952054	Leprel2
Leprel4	upper	FALSE	0.118380522894318	0.244690441610592	upper	TRUE	0.118724239357807	0.0181559185465613	NA	FALSE	0.118724239357807	0.0181559185465613	upper	TRUE	2703.54641063212	Leprel4
Lgals12	lower	FALSE	-0.190635546079674	0.461922776210155	lower	TRUE	-0.40149116358104	0.000141595223697688	NA	FALSE	-0.40149116358104	0.000141595223697688	lower	TRUE	313.46778443586	Lgals12
Lgals7	lower	TRUE	-0.358191739733288	0.0558457718562896	lower	TRUE	-0.372487668886667	0.0164103828715126	lower	TRUE	-0.372487668886667	0.0164103828715126	lower	TRUE	1956.24770511161	Lgals7
Lgi2	lower	TRUE	-0.435170388531842	0.000934509365923269	lower	TRUE	-0.438145642116258	0.000202928771001275	lower	TRUE	-0.438145642116258	0.000202928771001275	lower	TRUE	1597.97734662724	Lgi2
Lgi3	upper	FALSE	0.252563445499764	0.239778212087076	upper	TRUE	0.284397194536325	0.0561983836751275	NA	FALSE	0.284397194536325	0.0561983836751275	upper	TRUE	123.387008024826	Lgi3
Lgi4	upper	TRUE	0.320056828972517	0.0746476723099553	upper	TRUE	0.343631193797882	0.00752261168930834	NA	FALSE	0.343631193797882	0.00752261168930834	upper	TRUE	173.46867191978	Lgi4
Lgmn	upper	TRUE	0.229565399334825	0.000461400049242663	upper	TRUE	0.228626225882213	0.000193308261226096	upper	TRUE	0.228626225882213	0.000193308261226096	upper	TRUE	2426.86306902567	Lgmn
Lgr4	upper	FALSE	0.151187169172862	0.46739025521278	upper	TRUE	0.181379719890083	0.0293246907692558	NA	FALSE	0.181379719890083	0.0293246907692558	upper	TRUE	5693.99505010636	Lgr4
Lhfpl2	upper	TRUE	0.327168784257983	0.0109186967586101	upper	TRUE	0.335558655660431	0.00226673554379597	upper	TRUE	0.335558655660431	0.00226673554379597	upper	TRUE	2800.11115373107	Lhfpl2
Lhx6	upper	TRUE	0.526344288608591	0.000121112495937227	upper	TRUE	0.625463243071421	1.36348779344529e-13	upper	TRUE	0.625463243071421	1.36348779344529e-13	upper	TRUE	9271.2173507918	Lhx6
Lhx8	upper	FALSE	0.19367957967636	0.459000072709831	upper	TRUE	0.376826167314991	6.43120878066055e-06	upper	TRUE	0.376826167314991	6.43120878066055e-06	upper	TRUE	3649.13161522793	Lhx8
Lif	upper	FALSE	0.161961810454227	0.550306691813143	upper	TRUE	0.312627840442927	0.0454282321596037	NA	FALSE	0.312627840442927	0.0454282321596037	upper	TRUE	102.833247000026	Lif
Lig1	lower	TRUE	-0.133494001580202	0.0985992810918971	lower	TRUE	-0.133080389796752	0.0390524702707393	NA	FALSE	-0.133080389796752	0.0390524702707393	lower	TRUE	5421.19617270133	Lig1
Lima1	upper	TRUE	0.179778163452252	0.0771722821849744	upper	TRUE	0.188917955547359	4.02128528241599e-05	NA	FALSE	0.188917955547359	4.02128528241599e-05	upper	TRUE	5977.38307189795	Lima1
Limk2	lower	FALSE	-0.169745052177544	0.191895282688009	lower	TRUE	-0.17929292362386	0.000494445480223153	lower	TRUE	-0.17929292362386	0.000494445480223153	lower	TRUE	7834.60823279478	Limk2
Lims1	upper	FALSE	0.104128950927185	0.101330685243092	upper	TRUE	0.104782676837456	0.0252470583623188	NA	FALSE	0.104782676837456	0.0252470583623188	upper	TRUE	4423.52618455502	Lims1
Lin28b	lower	FALSE	-0.153092378392774	0.512866753533506	lower	TRUE	-0.399370104882552	0.0103038497608984	NA	FALSE	-0.399370104882552	0.0103038497608984	lower	TRUE	35.2085530004635	Lin28b
Lin7a	upper	TRUE	0.692148565786458	2.13165955172521e-06	upper	TRUE	0.883079959641069	5.08149045085305e-22	upper	TRUE	0.883079959641069	5.08149045085305e-22	upper	TRUE	202.11359781357	Lin7a
Lipa	upper	TRUE	0.174131123593901	0.0961774338840906	upper	TRUE	0.173644275940479	0.0496100747159653	upper	TRUE	0.173644275940479	0.0496100747159653	upper	TRUE	1525.24232181123	Lipa
Lipm	lower	FALSE	-0.222735574399058	0.291079532342399	lower	TRUE	-0.260372019802331	0.0480229632869953	NA	FALSE	-0.260372019802331	0.0480229632869953	lower	TRUE	292.459664463735	Lipm
Lix1	lower	FALSE	-0.282354049961212	0.184641866140713	lower	TRUE	-0.378885383722753	0.000583330059000851	NA	FALSE	-0.378885383722753	0.000583330059000851	lower	TRUE	174.735942170347	Lix1
Lix1l	upper	TRUE	0.317762226751537	0.00011297386894788	upper	TRUE	0.326740591547608	3.33569427005199e-09	upper	TRUE	0.326740591547608	3.33569427005199e-09	upper	TRUE	3852.91803487775	Lix1l
Llgl2	lower	TRUE	-0.323213394145333	0.00256530432600481	lower	TRUE	-0.351945883534576	5.72107607127978e-09	NA	FALSE	-0.351945883534576	5.72107607127978e-09	lower	TRUE	717.924444063989	Llgl2
Llph	lower	TRUE	-0.129994598574142	0.0477859059516159	lower	TRUE	-0.130341389334554	0.0154622453173403	NA	FALSE	-0.130341389334554	0.0154622453173403	lower	TRUE	1523.98101786523	Llph
Lmbrd1	upper	FALSE	0.132190336275736	0.115591518374462	upper	TRUE	0.134782320629338	0.00381665720616624	NA	FALSE	0.134782320629338	0.00381665720616624	upper	TRUE	1333.16946083196	Lmbrd1
Lmcd1	upper	FALSE	0.222585605208207	0.335149866704097	upper	TRUE	0.504420171341385	0.000158703493403428	upper	TRUE	0.504420171341385	0.000158703493403428	upper	TRUE	300.756511233488	Lmcd1
Lmna	upper	TRUE	0.202634661819088	0.0261390674873639	upper	TRUE	0.202787925849026	0.010257637439438	upper	TRUE	0.202787925849026	0.010257637439438	upper	TRUE	10532.6736659977	Lmna
Lmnb1	lower	FALSE	-0.136841436530675	0.241904101764917	lower	TRUE	-0.136997999980953	0.0762626608974136	lower	TRUE	-0.136997999980953	0.0762626608974136	lower	TRUE	13468.493006711	Lmnb1
Lmo7	upper	TRUE	0.391781211642793	2.96492123301844e-11	upper	TRUE	0.392371711483321	1.95701375534458e-12	upper	TRUE	0.392371711483321	1.95701375534458e-12	upper	TRUE	4766.52086175688	Lmo7
Lonp1	lower	FALSE	-0.0618632071097477	0.126794160181343	lower	TRUE	-0.0616525137318727	0.0361641164977612	NA	FALSE	-0.0616525137318727	0.0361641164977612	lower	TRUE	4973.08120936619	Lonp1
Lox	upper	TRUE	0.427362302358581	0.010574380244615	upper	TRUE	0.398889116498634	0.0103038497608984	upper	TRUE	0.398889116498634	0.0103038497608984	upper	TRUE	1898.68577239849	Lox
Loxl1	upper	FALSE	0.211329641964915	0.396389687829387	upper	TRUE	0.346935156166801	0.000385820531719317	upper	TRUE	0.346935156166801	0.000385820531719317	upper	TRUE	4296.99419960875	Loxl1
Loxl2	upper	TRUE	0.203298277860128	0.0222964049159067	upper	TRUE	0.204660324859516	0.00472442569313094	upper	TRUE	0.204660324859516	0.00472442569313094	upper	TRUE	5899.01101523681	Loxl2
Loxl3	upper	TRUE	0.479588367022459	0.000358113782652258	upper	TRUE	0.523611513953516	1.02335915597956e-07	upper	TRUE	0.523611513953516	1.02335915597956e-07	upper	TRUE	1076.32986435368	Loxl3
Lpar3	upper	TRUE	0.449507121912227	0.00856811583070458	upper	TRUE	0.437982547372672	0.00391561992786483	NA	FALSE	0.437982547372672	0.00391561992786483	upper	TRUE	39.9378501715347	Lpar3
Lpar6	lower	FALSE	-0.11302360444798	0.345951796455329	lower	TRUE	-0.116781344425134	0.0428613169741167	NA	FALSE	-0.116781344425134	0.0428613169741167	lower	TRUE	1072.72671437267	Lpar6
Lphn1	upper	TRUE	0.0950384312779417	0.0468513019872371	upper	TRUE	0.0950045226908886	0.0252317889943231	NA	FALSE	0.0950045226908886	0.0252317889943231	upper	TRUE	18462.4636333236	Lphn1
Lpp	upper	FALSE	0.145714516693835	0.280828203717329	upper	TRUE	0.158897296131348	0.00774526602793138	upper	TRUE	0.158897296131348	0.00774526602793138	upper	TRUE	5342.53706629635	Lpp
Lrba	upper	FALSE	0.159291762689063	0.478294602022231	upper	TRUE	0.199642547440993	0.00955941816964498	NA	FALSE	0.199642547440993	0.00955941816964498	upper	TRUE	4178.31273581975	Lrba
Lrfn2	upper	TRUE	0.490117149432824	0.00499814436447135	upper	TRUE	0.58313809436909	3.845323113359e-05	upper	TRUE	0.58313809436909	3.845323113359e-05	upper	TRUE	263.093150921784	Lrfn2
Lrfn5	upper	TRUE	0.560145526300175	0.000824003966001898	upper	TRUE	0.673822931832358	5.65365352999965e-07	upper	TRUE	0.673822931832358	5.65365352999965e-07	upper	TRUE	130.850835969483	Lrfn5
Lrp1	upper	TRUE	0.286751528555456	0.0591154498386902	upper	TRUE	0.327909275264703	3.27814526740389e-06	upper	TRUE	0.327909275264703	3.27814526740389e-06	upper	TRUE	24134.4397526765	Lrp1
Lrp1b	upper	TRUE	0.385650933034291	0.0467076532523839	upper	TRUE	0.402883181102943	0.012608553757244	NA	FALSE	0.402883181102943	0.012608553757244	upper	TRUE	41.4882238968713	Lrp1b
Lrp3	upper	FALSE	0.176973656555886	0.445310646534491	upper	TRUE	0.223420857127704	0.0426926613992565	NA	FALSE	0.223420857127704	0.0426926613992565	upper	TRUE	2596.40677202267	Lrp3
Lrp5	upper	TRUE	0.100493241570644	0.063158480639588	upper	TRUE	0.100293738128535	0.0373836024243506	NA	FALSE	0.100293738128535	0.0373836024243506	upper	TRUE	6181.2998335774	Lrp5
Lrpap1	upper	TRUE	0.157410013500175	0.0346417359815648	upper	TRUE	0.15645719693124	0.0168764485842087	upper	TRUE	0.15645719693124	0.0168764485842087	upper	TRUE	2790.95586735196	Lrpap1
Lrrc15	lower	FALSE	-0.092371676534366	0.646088487958035	lower	TRUE	-0.320949546441361	0.0598589744151309	lower	TRUE	-0.320949546441361	0.0598589744151309	lower	TRUE	214.85575846739	Lrrc15
Lrrc17	upper	TRUE	0.350797992361439	0.00213899598121729	upper	TRUE	0.358681562574686	0.000191542674728318	upper	TRUE	0.358681562574686	0.000191542674728318	upper	TRUE	2865.48777479294	Lrrc17
Lrrc23	upper	TRUE	0.376875479617358	0.0451361068709247	upper	TRUE	0.385000748028065	0.0141640746543467	NA	FALSE	0.385000748028065	0.0141640746543467	upper	TRUE	42.2049200089141	Lrrc23
Lrrc34	upper	FALSE	0.238843952576527	0.280067103508421	upper	TRUE	0.300264026452563	0.0883526228432365	NA	FALSE	0.300264026452563	0.0883526228432365	upper	TRUE	16.4378317955394	Lrrc34
Lrrc4	lower	TRUE	-0.382025039243732	0.021418290715754	lower	TRUE	-0.383563839774034	0.00466458504221492	lower	TRUE	-0.383563839774034	0.00466458504221492	lower	TRUE	526.623081479174	Lrrc4
Lrrc47	lower	TRUE	-0.110022899617614	0.0577211380163827	lower	TRUE	-0.109938407979669	0.0328008628657443	NA	FALSE	-0.109938407979669	0.0328008628657443	lower	TRUE	2329.17371032739	Lrrc47
Lrrc4b	upper	TRUE	0.401294813292629	0.0289026288097641	upper	TRUE	0.515447466707743	2.06277886018854e-05	upper	TRUE	0.515447466707743	2.06277886018854e-05	upper	TRUE	826.368616828002	Lrrc4b
Lrrc8e	lower	FALSE	-0.238936321996538	0.284414864008055	lower	TRUE	-0.32505002676644	0.000639373944024032	NA	FALSE	-0.32505002676644	0.000639373944024032	lower	TRUE	217.042658273057	Lrrc8e
Lrrfip1	lower	FALSE	-0.128473588537867	0.241624073017486	lower	TRUE	-0.132300415181069	0.0244358227242155	NA	FALSE	-0.132300415181069	0.0244358227242155	lower	TRUE	1591.54068904382	Lrrfip1
Lrrk1	lower	FALSE	-0.128237438485678	0.266009890445671	lower	TRUE	-0.134017425481796	0.0508595844926409	NA	FALSE	-0.134017425481796	0.0508595844926409	lower	TRUE	1653.19664185285	Lrrk1
Lrrn3	upper	TRUE	0.592909735875888	0.000274134115288819	upper	TRUE	0.539123825487459	0.000413557923482189	upper	TRUE	0.539123825487459	0.000413557923482189	upper	TRUE	827.375642420316	Lrrn3
Lrrtm3	upper	TRUE	0.627512391624032	7.621858733373e-05	upper	TRUE	0.647906321549681	4.04356827584341e-06	upper	TRUE	0.647906321549681	4.04356827584341e-06	upper	TRUE	176.174724484441	Lrrtm3
Lrrtm4	upper	TRUE	0.616101363462356	0.000173210709423215	upper	TRUE	0.62644062855049	2.42036562784383e-05	upper	TRUE	0.62644062855049	2.42036562784383e-05	upper	TRUE	477.886302932905	Lrrtm4
Lsm14b	lower	FALSE	-0.0607433405486583	0.554315638942086	lower	TRUE	-0.0619452926669849	0.0794586386084106	NA	FALSE	-0.0619452926669849	0.0794586386084106	lower	TRUE	4404.93851288935	Lsm14b
Lsm2	lower	TRUE	-0.142478913561124	0.0984297145839859	lower	TRUE	-0.143940431406417	0.0278198025741297	lower	TRUE	-0.143940431406417	0.0278198025741297	lower	TRUE	1563.98993283157	Lsm2
Lsm3	lower	FALSE	-0.16130658830768	0.104106106994111	lower	TRUE	-0.160836814774603	0.0496055276465741	NA	FALSE	-0.160836814774603	0.0496055276465741	lower	TRUE	1448.34120833661	Lsm3
Lsm5	lower	FALSE	-0.182321098829766	0.114948412588638	lower	TRUE	-0.181428501731018	0.0604933802797	NA	FALSE	-0.181428501731018	0.0604933802797	lower	TRUE	807.994049401428	Lsm5
Lsm6	lower	TRUE	-0.15478001865277	0.0368685068848906	lower	TRUE	-0.154425693210974	0.0181089854057163	NA	FALSE	-0.154425693210974	0.0181089854057163	lower	TRUE	2145.15764609792	Lsm6
Lsr	lower	TRUE	-0.269657091196431	1.75286606375112e-06	lower	TRUE	-0.270570263299582	3.14350147891282e-08	lower	TRUE	-0.270570263299582	3.14350147891282e-08	lower	TRUE	2178.08347915939	Lsr
Ltb	lower	FALSE	-0.196274773107919	0.318655369712231	lower	TRUE	-0.538578213643015	0.000288322120675535	lower	TRUE	-0.538578213643015	0.000288322120675535	lower	TRUE	303.616667267569	Ltb
Ltbp1	upper	FALSE	0.191182193993736	0.270746688616198	upper	TRUE	0.212774181404095	0.0190905758367859	upper	TRUE	0.212774181404095	0.0190905758367859	upper	TRUE	5580.45532382949	Ltbp1
Ltbp2	upper	FALSE	0.206851711552307	0.416417606566195	upper	TRUE	0.309366993675351	0.0578802215998631	upper	TRUE	0.309366993675351	0.0578802215998631	upper	TRUE	586.738348929166	Ltbp2
Ltbp3	upper	TRUE	0.225343645065805	0.0158175538023178	upper	TRUE	0.232219521975006	0.000481556124292166	upper	TRUE	0.232219521975006	0.000481556124292166	upper	TRUE	8352.58327663617	Ltbp3
Lyar	lower	FALSE	-0.150300368012188	0.173711267676567	lower	TRUE	-0.150498278500235	0.0864590352990228	NA	FALSE	-0.150498278500235	0.0864590352990228	lower	TRUE	1869.72377077791	Lyar
Lypd3	lower	FALSE	-0.204982976251833	0.422165792062311	lower	TRUE	-0.288256139401361	0.0466451919136424	NA	FALSE	-0.288256139401361	0.0466451919136424	lower	TRUE	454.562504409903	Lypd3
Lypd6	upper	TRUE	0.331276056787787	0.0597603639794562	upper	TRUE	0.407651656211918	0.000602785985803567	upper	TRUE	0.407651656211918	0.000602785985803567	upper	TRUE	548.49139302264	Lypd6
Lypd6b	upper	TRUE	0.494346899939898	0.000367112870658689	upper	TRUE	0.56014020753814	2.08027764971392e-07	upper	TRUE	0.56014020753814	2.08027764971392e-07	upper	TRUE	678.09549158297	Lypd6b
Lyplal1	lower	FALSE	-0.119418638734713	0.128309348306613	lower	TRUE	-0.118790352420924	0.0852723322379354	NA	FALSE	-0.118790352420924	0.0852723322379354	lower	TRUE	542.977385565501	Lyplal1
Lyst	upper	FALSE	0.144587559910626	0.275629284275523	upper	TRUE	0.149928460982762	0.0635531560049111	NA	FALSE	0.149928460982762	0.0635531560049111	upper	TRUE	973.172577595951	Lyst
Mab21l2	upper	TRUE	0.521773429488757	2.82583049856285e-10	upper	TRUE	0.539432034926073	3.29757592322499e-20	upper	TRUE	0.539432034926073	3.29757592322499e-20	upper	TRUE	5652.37988240708	Mab21l2
Mab21l3	lower	FALSE	-0.202556986330121	0.234229713727557	lower	TRUE	-0.218624248249375	0.0267811990746454	NA	FALSE	-0.218624248249375	0.0267811990746454	lower	TRUE	674.460196344671	Mab21l3
Macc1	lower	FALSE	-0.190607863252886	0.215503434644555	lower	TRUE	-0.191022904352463	0.0690324730268228	NA	FALSE	-0.191022904352463	0.0690324730268228	lower	TRUE	619.11268978963	Macc1
Maff	upper	TRUE	0.258905142615778	0.0430148701568335	upper	TRUE	0.257590724678296	0.0178560541867653	NA	FALSE	0.257590724678296	0.0178560541867653	upper	TRUE	352.659348346912	Maff
Maged1	upper	FALSE	0.100547912997085	0.169925103144191	upper	TRUE	0.0999198259361728	0.0124963535909224	NA	FALSE	0.0999198259361728	0.0124963535909224	upper	TRUE	30450.1836008005	Maged1
Maged2	upper	FALSE	0.108537904138838	0.415206111467064	upper	TRUE	0.110206088606301	0.049268230201842	upper	TRUE	0.110206088606301	0.049268230201842	upper	TRUE	9821.33278949358	Maged2
Magee1	upper	FALSE	0.160508989427023	0.198240643746157	upper	TRUE	0.171932591897992	5.17747286643964e-05	NA	FALSE	0.171932591897992	5.17747286643964e-05	upper	TRUE	1420.30443602151	Magee1
Mageh1	upper	TRUE	0.170765249063732	0.042085488888067	upper	TRUE	0.173616226308162	0.00141003990984695	NA	FALSE	0.173616226308162	0.00141003990984695	upper	TRUE	1074.03914670963	Mageh1
Magi2	upper	TRUE	0.216136989709546	0.00304137979144308	upper	TRUE	0.21771459744959	0.000632259657817191	NA	FALSE	0.21771459744959	0.000632259657817191	upper	TRUE	405.189971053296	Magi2
Mak16	lower	TRUE	-0.168978455010132	0.0953212041876601	lower	TRUE	-0.171184293796522	0.0331009638279433	NA	FALSE	-0.171184293796522	0.0331009638279433	lower	TRUE	1342.59963954415	Mak16
Mal2	lower	FALSE	-0.193953722988436	0.445582763253758	lower	TRUE	-0.356118809791257	0.020579405706948	NA	FALSE	-0.356118809791257	0.020579405706948	lower	TRUE	149.078960306395	Mal2
Malt1	upper	FALSE	0.142045550206984	0.484230670837651	upper	TRUE	0.172635593291486	0.0571118565715876	NA	FALSE	0.172635593291486	0.0571118565715876	upper	TRUE	1368.75792591099	Malt1
Mamld1	upper	TRUE	0.353838567329132	0.0316676475114635	upper	TRUE	0.432403232720921	7.36874485429292e-08	NA	FALSE	0.432403232720921	7.36874485429292e-08	upper	TRUE	255.308249760056	Mamld1
Man1a	upper	TRUE	0.377898663043982	9.73803970456534e-05	upper	TRUE	0.378760425176833	1.68690054131364e-05	upper	TRUE	0.378760425176833	1.68690054131364e-05	upper	TRUE	701.816695768496	Man1a
Man2a1	upper	TRUE	0.131647867905653	0.0338983769585834	upper	TRUE	0.133011975951548	0.00208772671003979	NA	FALSE	0.133011975951548	0.00208772671003979	upper	TRUE	3107.82690280573	Man2a1
Manbal	lower	FALSE	-0.17172575245913	0.134186733414901	lower	TRUE	-0.171742855956089	0.0750137408630236	lower	TRUE	-0.171742855956089	0.0750137408630236	lower	TRUE	993.252548786053	Manbal
Maoa	upper	FALSE	0.200129854320607	0.196989661491043	upper	TRUE	0.21886470533163	2.24717954679834e-08	upper	TRUE	0.21886470533163	2.24717954679834e-08	upper	TRUE	2592.37300510985	Maoa
Maob	upper	TRUE	0.473406559678241	2.49403405184664e-05	upper	TRUE	0.470306105989398	1.38847240121488e-06	upper	TRUE	0.470306105989398	1.38847240121488e-06	upper	TRUE	578.402860165725	Maob
Map2k1	lower	FALSE	-0.107747465776821	0.566410472524367	lower	TRUE	-0.113150515829556	0.0399350891663399	NA	FALSE	-0.113150515829556	0.0399350891663399	lower	TRUE	2629.26971841563	Map2k1
Map3k1	lower	FALSE	-0.264805871497935	0.129459011781499	lower	TRUE	-0.323809102617865	1.86960904657425e-07	lower	TRUE	-0.323809102617865	1.86960904657425e-07	lower	TRUE	2930.44345733347	Map3k1
Map3k12	upper	TRUE	0.146877113740422	0.0728694815812889	upper	TRUE	0.148017797237045	0.0220825589997329	NA	FALSE	0.148017797237045	0.0220825589997329	upper	TRUE	1985.16334916829	Map3k12
Map3k14	upper	TRUE	0.26656059215482	0.000168216407733981	upper	TRUE	0.265298691796093	8.26745436441704e-05	NA	FALSE	0.265298691796093	8.26745436441704e-05	upper	TRUE	414.449217813776	Map3k14
Map3k4	lower	FALSE	-0.0708207001111122	0.171550640920302	lower	TRUE	-0.0712073661354317	0.0346930241664814	NA	FALSE	-0.0712073661354317	0.0346930241664814	lower	TRUE	3645.24252286978	Map3k4
Map3k5	upper	TRUE	0.479199645682953	0.00360890814917655	upper	TRUE	0.598306563396293	3.20444317908332e-10	upper	TRUE	0.598306563396293	3.20444317908332e-10	upper	TRUE	723.927491308556	Map3k5
Map3k9	lower	TRUE	-0.179130166362015	0.0118404715690968	lower	TRUE	-0.178491149844308	0.00533523776186817	NA	FALSE	-0.178491149844308	0.00533523776186817	lower	TRUE	1297.71563837203	Map3k9
Mapk8ip1	upper	FALSE	0.125047964995806	0.253908680075777	upper	TRUE	0.127232565960109	0.065015169504331	NA	FALSE	0.127232565960109	0.065015169504331	upper	TRUE	2683.24896756549	Mapk8ip1
Mapk8ip2	upper	FALSE	0.26172811844195	0.221505776119378	upper	TRUE	0.301577231844743	0.024952829541172	NA	FALSE	0.301577231844743	0.024952829541172	upper	TRUE	86.6594929367116	Mapk8ip2
Mapk8ip3	upper	FALSE	0.0998178441831602	0.228953669210278	upper	TRUE	0.100756084732808	0.0357021138484413	NA	FALSE	0.100756084732808	0.0357021138484413	upper	TRUE	6252.11282965809	Mapk8ip3
Mapk9	upper	TRUE	0.0735165522668173	0.0635603481230858	upper	TRUE	0.0734112566185591	0.0439123405699133	NA	FALSE	0.0734112566185591	0.0439123405699133	upper	TRUE	2523.65559049316	Mapk9
Mapre1	lower	FALSE	-0.10247730436958	0.228953669210278	lower	TRUE	-0.102703905354827	0.0605457529808361	NA	FALSE	-0.102703905354827	0.0605457529808361	lower	TRUE	9246.6885630882	Mapre1
Mapre2	upper	TRUE	0.186128142117827	1.72358446698035e-07	upper	TRUE	0.186406141399931	2.29789866483646e-09	NA	FALSE	0.186406141399931	2.29789866483646e-09	upper	TRUE	2652.55337458891	Mapre2
March3	upper	TRUE	0.296558363280677	0.0586867113772484	upper	TRUE	0.298446758696151	0.0212465519504411	NA	FALSE	0.298446758696151	0.0212465519504411	upper	TRUE	75.6764667514498	March3
March9	lower	TRUE	-0.211955687983136	0.0113242415029537	lower	TRUE	-0.210953884755214	0.00544145190497257	NA	FALSE	-0.210953884755214	0.00544145190497257	lower	TRUE	1061.12615455927	March9
Marcks	upper	FALSE	0.125076788174113	0.290520102635805	upper	TRUE	0.128687268300325	0.0572976099623213	upper	TRUE	0.128687268300325	0.0572976099623213	upper	TRUE	17776.4378356801	Marcks
Marcksl1	lower	FALSE	-0.0844904488274299	0.301957270247547	lower	TRUE	-0.0857664571150804	0.0248738744215202	NA	FALSE	-0.0857664571150804	0.0248738744215202	lower	TRUE	20934.2078766446	Marcksl1
Mark2	lower	TRUE	-0.0857014552754932	0.0668322559244729	lower	TRUE	-0.0854654752587915	0.0347278047958271	NA	FALSE	-0.0854654752587915	0.0347278047958271	lower	TRUE	4808.76207004087	Mark2
Mars2-	lower	FALSE	-0.178901108511759	0.222674491828802	lower	TRUE	-0.18547210032662	0.028584385997122	NA	FALSE	-0.18547210032662	0.028584385997122	lower	TRUE	327.269097732278	Mars2
Marveld2	lower	FALSE	-0.186714897596601	0.428503639432867	lower	TRUE	-0.244112898680784	0.0148230317252941	NA	FALSE	-0.244112898680784	0.0148230317252941	lower	TRUE	595.258498815533	Marveld2
Marveld3	lower	TRUE	-0.3430085599827	0.00396245115358301	lower	TRUE	-0.367547941424205	1.41362991821617e-06	NA	FALSE	-0.367547941424205	1.41362991821617e-06	lower	TRUE	242.650165845689	Marveld3
Masp1	lower	FALSE	-0.167024167866482	0.487994995226189	lower	TRUE	-0.375308564642952	0.00794858973963562	NA	FALSE	-0.375308564642952	0.00794858973963562	lower	TRUE	69.7207655579826	Masp1
Mast1	lower	FALSE	-0.200009169978499	0.234029479924386	lower	TRUE	-0.209460424366858	0.0871217908664197	NA	FALSE	-0.209460424366858	0.0871217908664197	lower	TRUE	359.89980339305	Mast1
Mat2b	upper	TRUE	0.115375492822234	0.0015894485808822	upper	TRUE	0.115451113193832	0.000505931315963155	NA	FALSE	0.115451113193832	0.000505931315963155	upper	TRUE	2406.30988806589	Mat2b
Matn2	upper	TRUE	0.788317920412017	2.00505243098225e-27	upper	TRUE	0.789630641543573	3.55986214039254e-30	upper	TRUE	0.789630641543573	3.55986214039254e-30	upper	TRUE	3276.26414990265	Matn2
Matn4	upper	FALSE	0.201395491515984	0.387771604740385	upper	TRUE	0.53201686928014	0.000102472828800935	upper	TRUE	0.53201686928014	0.000102472828800935	upper	TRUE	5448.00344057447	Matn4
Mbd2	lower	FALSE	-0.152279222679028	0.318203308079278	lower	TRUE	-0.167301971868319	6.30744866648529e-05	NA	FALSE	-0.167301971868319	6.30744866648529e-05	lower	TRUE	2571.49700259056	Mbd2
Mbnl2	upper	TRUE	0.103366267334186	0.0425690324034073	upper	TRUE	0.103913501043327	0.00337651438906966	NA	FALSE	0.103913501043327	0.00337651438906966	upper	TRUE	6436.05854275177	Mbnl2
Mboat2	lower	FALSE	-0.117657706439874	0.150092433619882	lower	TRUE	-0.119544568314139	0.00494620461369838	NA	FALSE	-0.119544568314139	0.00494620461369838	lower	TRUE	1435.91524626389	Mboat2
Mbp	lower	FALSE	-0.190445748767329	0.176228323807716	lower	TRUE	-0.201457053478032	0.0322668373357407	NA	FALSE	-0.201457053478032	0.0322668373357407	lower	TRUE	1102.23475920345	Mbp
Mbtps1	upper	FALSE	0.0825794126113446	0.386870564975555	upper	TRUE	0.0842638353153681	0.0163887672139093	NA	FALSE	0.0842638353153681	0.0163887672139093	upper	TRUE	14919.9245496028	Mbtps1
Mcc	lower	FALSE	-0.204224733050713	0.404616200026869	lower	TRUE	-0.289044132038359	0.00750117971355596	lower	TRUE	-0.289044132038359	0.00750117971355596	lower	TRUE	2382.09451970021	Mcc
Mcoln3	lower	FALSE	-0.309129723834204	0.134186733414901	lower	TRUE	-0.352143244241421	0.020579405706948	NA	FALSE	-0.352143244241421	0.020579405706948	lower	TRUE	69.9512978410887	Mcoln3
Mcph1	lower	TRUE	-0.165717231454291	0.029365987595995	lower	TRUE	-0.165253675071832	0.013168121538191	NA	FALSE	-0.165253675071832	0.013168121538191	lower	TRUE	942.817035929753	Mcph1
Mdfic	upper	TRUE	0.314185083027333	3.08434258300724e-05	upper	TRUE	0.312357436975546	1.03318555323189e-05	upper	TRUE	0.312357436975546	1.03318555323189e-05	upper	TRUE	872.545657056005	Mdfic
Mdga1	upper	TRUE	0.448480949687506	0.000218264751987465	upper	TRUE	0.444658048885809	5.43269822179907e-05	upper	TRUE	0.444658048885809	5.43269822179907e-05	upper	TRUE	2035.29554905089	Mdga1
Mdh1	lower	TRUE	-0.145761725361588	0.0324421881454537	lower	TRUE	-0.145866769316803	0.00798900240106725	lower	TRUE	-0.145866769316803	0.00798900240106725	lower	TRUE	7558.33534024249	Mdh1
Mdh2	lower	FALSE	-0.10068173568659	0.222645174128676	lower	TRUE	-0.100936659619933	0.0978743876902368	NA	FALSE	-0.100936659619933	0.0978743876902368	lower	TRUE	8146.65554330967	Mdh2
Me2	lower	FALSE	-0.1514705794935	0.245640883209854	lower	TRUE	-0.147433901798037	0.0825840164058713	lower	TRUE	-0.147433901798037	0.0825840164058713	lower	TRUE	1607.19245848321	Me2
Me3	lower	FALSE	-0.220655400986112	0.357089071963931	lower	TRUE	-0.439468706910929	2.7216983286245e-05	lower	TRUE	-0.439468706910929	2.7216983286245e-05	lower	TRUE	350.919580571142	Me3
Med12	upper	FALSE	0.14634505876128	0.12720921500556	upper	TRUE	0.147038703574646	0.0561712452783035	NA	FALSE	0.147038703574646	0.0561712452783035	upper	TRUE	5169.33691555835	Med12
Med13l	upper	FALSE	0.120103907986602	0.51291544815711	upper	TRUE	0.140103136072539	0.0876478951033014	NA	FALSE	0.140103136072539	0.0876478951033014	upper	TRUE	3987.40293780552	Med13l
Med18	lower	TRUE	-0.174957365794247	0.084278187097167	lower	TRUE	-0.176574054025281	0.0294312023027601	NA	FALSE	-0.176574054025281	0.0294312023027601	lower	TRUE	366.611249855825	Med18
Med19	lower	TRUE	-0.162972111854932	0.0209216573337033	lower	TRUE	-0.162499874386204	0.00875326677048788	NA	FALSE	-0.162499874386204	0.00875326677048788	lower	TRUE	1291.07583336139	Med19
Megf10	upper	TRUE	0.668524999865149	7.73395444137774e-09	upper	TRUE	0.68982336147985	5.93531163411327e-12	upper	TRUE	0.68982336147985	5.93531163411327e-12	upper	TRUE	669.828464900953	Megf10
Meis1	lower	FALSE	-0.247013795337127	0.280067103508421	lower	TRUE	-0.360471803874588	2.06277886018854e-05	lower	TRUE	-0.360471803874588	2.06277886018854e-05	lower	TRUE	688.445142822377	Meis1
Memo1	lower	TRUE	-0.140040171306247	0.0803622107786352	lower	TRUE	-0.141416477355243	0.0032462895282915	NA	FALSE	-0.141416477355243	0.0032462895282915	lower	TRUE	2264.02902121079	Memo1
Meox2	upper	TRUE	0.480541875260173	0.00707136027078509	upper	TRUE	0.679087530525	3.21501502096155e-08	upper	TRUE	0.679087530525	3.21501502096155e-08	upper	TRUE	111.370011020376	Meox2
Mest	upper	FALSE	0.223725883014487	0.248352602387977	upper	TRUE	0.260208134412995	0.0078276943639496	upper	TRUE	0.260208134412995	0.0078276943639496	upper	TRUE	37741.4444073636	Mest
Metap2	lower	TRUE	-0.108171193201555	0.0675421618005645	lower	TRUE	-0.109549768861415	0.0116518787522341	NA	FALSE	-0.109549768861415	0.0116518787522341	lower	TRUE	6845.0154262236	Metap2
Metrnl	lower	TRUE	-0.253526767135821	0.0636676405347061	lower	TRUE	-0.261951123085763	0.00678620762120111	lower	TRUE	-0.261951123085763	0.00678620762120111	lower	TRUE	1447.36111534745	Metrnl
Mettl4	lower	FALSE	-0.136247047692221	0.169958954648916	lower	TRUE	-0.139049053851849	0.0346930545629556	NA	FALSE	-0.139049053851849	0.0346930545629556	lower	TRUE	636.135261241186	Mettl4
Mfap2	upper	FALSE	0.151325854718991	0.20044581740786	upper	TRUE	0.156539596885295	0.0179302345919709	upper	TRUE	0.156539596885295	0.0179302345919709	upper	TRUE	9737.63482193524	Mfap2
Mfap4	upper	FALSE	0.224560321311524	0.215029785488569	upper	TRUE	0.230868011981728	0.0442718061525548	upper	TRUE	0.230868011981728	0.0442718061525548	upper	TRUE	7068.0660310348	Mfap4
Mfap5	upper	TRUE	0.43072332564482	0.000799040046931018	upper	TRUE	0.649072940515486	2.23661873616648e-07	upper	TRUE	0.649072940515486	2.23661873616648e-07	upper	TRUE	36.9061865143154	Mfap5
Mfhas1	lower	TRUE	-0.164258981568828	0.0384629635718182	lower	TRUE	-0.16319253665937	0.013590127442863	NA	FALSE	-0.16319253665937	0.013590127442863	lower	TRUE	1585.27918465682	Mfhas1
Mfsd6	lower	FALSE	-0.23737636981588	0.321769776425835	lower	TRUE	-0.493956988814431	1.4016588343613e-17	lower	TRUE	-0.493956988814431	1.4016588343613e-17	lower	TRUE	609.755761051832	Mfsd6
Mfsd9	upper	FALSE	0.176674110662973	0.187023395706787	upper	TRUE	0.175938083700567	0.0611057850034052	NA	FALSE	0.175938083700567	0.0611057850034052	upper	TRUE	222.226115432676	Mfsd9
Mgat1	upper	FALSE	0.0934698853120432	0.122975856408319	upper	TRUE	0.0930223697492431	0.0637979642787077	NA	FALSE	0.0930223697492431	0.0637979642787077	upper	TRUE	3494.0625989781	Mgat1
Mgat4c	upper	TRUE	0.30810149561532	0.0947669511115032	upper	TRUE	0.430842061435103	0.00472238389799913	NA	FALSE	0.430842061435103	0.00472238389799913	upper	TRUE	28.4299231678501	Mgat4c
Mgat5b	lower	FALSE	-0.22261406022793	0.358525686152359	lower	TRUE	-0.34105456206784	0.000891860812949304	NA	FALSE	-0.34105456206784	0.000891860812949304	lower	TRUE	581.152103326348	Mgat5b
Mgp	upper	TRUE	0.698611077583217	2.20756290883747e-06	upper	TRUE	0.729837599881838	2.83163745256781e-08	upper	TRUE	0.729837599881838	2.83163745256781e-08	upper	TRUE	386.984778803408	Mgp
Mgrn1	upper	TRUE	0.137278675840431	0.00719693658840232	upper	TRUE	0.137203799452446	0.000421954449012856	NA	FALSE	0.137203799452446	0.000421954449012856	upper	TRUE	4174.51246781036	Mgrn1
Mgst3	lower	FALSE	-0.157759064631056	0.49208294469597	lower	TRUE	-0.20439918644708	0.0221453985642489	NA	FALSE	-0.20439918644708	0.0221453985642489	lower	TRUE	734.815812545084	Mgst3
Miat	upper	TRUE	0.412993614765355	0.00912127989166808	upper	TRUE	0.443977043399018	9.89269406021455e-05	upper	TRUE	0.443977043399018	9.89269406021455e-05	upper	TRUE	763.154374215157	Miat
Micall1	lower	FALSE	-0.142880515073135	0.224178164700702	lower	TRUE	-0.149622248750279	0.024605124630118	NA	FALSE	-0.149622248750279	0.024605124630118	lower	TRUE	5250.40327303889	Micall1
Mid1ip1	lower	TRUE	-0.16309295035427	0.0387278709209832	lower	TRUE	-0.163623883684462	0.0174860324936152	NA	FALSE	-0.163623883684462	0.0174860324936152	lower	TRUE	1123.77115390743	Mid1ip1
Mier3	upper	TRUE	0.145529839012231	0.0497092974108463	upper	TRUE	0.143919001628706	0.0159432786768678	upper	TRUE	0.143919001628706	0.0159432786768678	upper	TRUE	2586.21532766388	Mier3
Mif	lower	TRUE	-0.164884615568603	0.00141471172549949	lower	TRUE	-0.165029888514132	0.000127748374435073	lower	TRUE	-0.165029888514132	0.000127748374435073	lower	TRUE	7963.83675020008	Mif
Mknk1	upper	TRUE	0.204629427807323	0.050346576840997	upper	TRUE	0.207161712669517	0.0137271508566649	upper	TRUE	0.207161712669517	0.0137271508566649	upper	TRUE	1171.75496224239	Mknk1
Mkx	upper	TRUE	0.316722910259052	0.0111259076089888	upper	TRUE	0.311857902195824	0.00447671360264353	upper	TRUE	0.311857902195824	0.00447671360264353	upper	TRUE	899.869440754701	Mkx
Mllt4	lower	TRUE	-0.174718889057149	0.0278624983802842	lower	TRUE	-0.178550787996808	0.000182240547220881	lower	TRUE	-0.178550787996808	0.000182240547220881	lower	TRUE	4930.90880074538	Mllt4
Mlst8	lower	TRUE	-0.126963744736693	0.0272525614421845	lower	TRUE	-0.126011725768804	0.00320784392203277	NA	FALSE	-0.126011725768804	0.00320784392203277	lower	TRUE	1745.228052209	Mlst8
Mlxip	upper	FALSE	0.124873367754517	0.462393454967848	upper	TRUE	0.138869417010978	0.0433483409765599	NA	FALSE	0.138869417010978	0.0433483409765599	upper	TRUE	4123.75955680017	Mlxip
Mmp16	upper	FALSE	0.274613603593137	0.210056917977714	upper	TRUE	0.391246177974752	0.000757030100057026	upper	TRUE	0.391246177974752	0.000757030100057026	upper	TRUE	487.102756924399	Mmp16
Mmp17	upper	FALSE	0.293994858856944	0.152644080895397	upper	TRUE	0.297745484881606	0.0743513068114421	NA	FALSE	0.297745484881606	0.0743513068114421	upper	TRUE	314.824040800395	Mmp17
Mmp2	upper	TRUE	0.411406044569331	1.20232539649494e-07	upper	TRUE	0.413798621627991	1.18673882278552e-10	upper	TRUE	0.413798621627991	1.18673882278552e-10	upper	TRUE	15201.1101615281	Mmp2
Mmrn1	upper	FALSE	0.177968785195309	0.507715541699855	upper	TRUE	0.305529346947353	0.0186380920410429	upper	TRUE	0.305529346947353	0.0186380920410429	upper	TRUE	236.394315539616	Mmrn1
Mms22l	lower	TRUE	-0.149728886184229	0.0933883777943244	lower	TRUE	-0.149779643722144	0.0477301678233782	NA	FALSE	-0.149779643722144	0.0477301678233782	lower	TRUE	1573.829411298	Mms22l
Mn1	upper	FALSE	0.136386370880542	0.626893798958508	upper	TRUE	0.330847272466946	0.000293795408950022	upper	TRUE	0.330847272466946	0.000293795408950022	upper	TRUE	1339.66150934401	Mn1
Mnt	upper	FALSE	0.115755365127664	0.325815357829138	upper	TRUE	0.119532915985103	0.000724885873750442	NA	FALSE	0.119532915985103	0.000724885873750442	upper	TRUE	2226.61597956458	Mnt
Mob3c	upper	FALSE	0.161427611846421	0.123764191272702	upper	TRUE	0.161188037172974	0.0690773350593555	NA	FALSE	0.161188037172974	0.0690773350593555	upper	TRUE	477.972996112888	Mob3c
Mocos	lower	FALSE	-0.175375030424917	0.417232911044051	lower	TRUE	-0.350868224655208	0.0367895867190511	lower	TRUE	-0.350868224655208	0.0367895867190511	lower	TRUE	114.050143100265	Mocos
Mpdz	upper	TRUE	0.112284106085501	0.0367843610496398	upper	TRUE	0.112085289652057	0.00848800119354952	NA	FALSE	0.112085289652057	0.00848800119354952	upper	TRUE	5378.72222489295	Mpdz
Mpi	lower	FALSE	-0.113583237587987	0.119360847597239	lower	TRUE	-0.113283928323489	0.0650088849643687	NA	FALSE	-0.113283928323489	0.0650088849643687	lower	TRUE	1059.81092146229	Mpi
Mpped1	lower	FALSE	-0.232438658751661	0.198240643746157	lower	TRUE	-0.276941541849722	0.00057023700145254	lower	TRUE	-0.276941541849722	0.00057023700145254	lower	TRUE	5964.99567500356	Mpped1
Mpv17	upper	FALSE	0.0835078118293334	0.356667362258768	upper	TRUE	0.0843813499514123	0.0768463480994146	NA	FALSE	0.0843813499514123	0.0768463480994146	upper	TRUE	1493.77133830154	Mpv17
Mpzl1	upper	TRUE	0.113798898622155	0.0467076532523839	upper	TRUE	0.113856203617427	0.0175691327595499	NA	FALSE	0.113856203617427	0.0175691327595499	upper	TRUE	5411.31726593871	Mpzl1
Mpzl2	lower	TRUE	-0.43172918004892	1.69613000062422e-07	lower	TRUE	-0.433379003409926	5.55146944630748e-09	lower	TRUE	-0.433379003409926	5.55146944630748e-09	lower	TRUE	1818.66517953193	Mpzl2
Mras	upper	TRUE	0.138311868817062	0.0534393982954241	upper	TRUE	0.13760957354869	0.0293861544764105	NA	FALSE	0.13760957354869	0.0293861544764105	upper	TRUE	1792.28062388837	Mras
Mrc2	upper	FALSE	0.142438021594848	0.236236929864724	upper	TRUE	0.149155925221702	0.0663264588939834	upper	TRUE	0.149155925221702	0.0663264588939834	upper	TRUE	8184.96301079165	Mrc2
Mreg	lower	FALSE	-0.180097237169492	0.499907915687307	lower	TRUE	-0.330612847860966	0.00320784392203277	NA	FALSE	-0.330612847860966	0.00320784392203277	lower	TRUE	286.72574716646	Mreg
Mrgpre	upper	FALSE	0.217536669333665	0.103777981822212	upper	TRUE	0.226215610289562	0.00952593727665613	NA	FALSE	0.226215610289562	0.00952593727665613	upper	TRUE	236.427289001766	Mrgpre
Mro	upper	TRUE	0.526858485661047	0.00139975206832952	upper	TRUE	0.556041616205242	7.88874073946543e-05	upper	TRUE	0.556041616205242	7.88874073946543e-05	upper	TRUE	66.3445718549283	Mro
Mrpl12	lower	FALSE	-0.136272571881188	0.153263644698284	lower	TRUE	-0.135834380708204	0.0896023457628082	NA	FALSE	-0.135834380708204	0.0896023457628082	lower	TRUE	2686.08161966016	Mrpl12
Mrpl19	lower	TRUE	-0.164604887154732	0.00248386655515871	lower	TRUE	-0.164229954951832	0.000684158425389036	NA	FALSE	-0.164229954951832	0.000684158425389036	lower	TRUE	1376.4408530321	Mrpl19
Mrpl21	lower	FALSE	-0.149577370994714	0.105441167641419	lower	TRUE	-0.148130661006249	0.0409588435488504	NA	FALSE	-0.148130661006249	0.0409588435488504	lower	TRUE	992.172308289715	Mrpl21
Mrpl24	lower	TRUE	-0.114681144544788	0.0204038994540386	lower	TRUE	-0.114472636728622	0.0127213074780563	NA	FALSE	-0.114472636728622	0.0127213074780563	lower	TRUE	1702.562735546	Mrpl24
Mrpl37	lower	FALSE	-0.0831247497229614	0.156594592522695	lower	TRUE	-0.0823831896497976	0.0462784002397076	NA	FALSE	-0.0823831896497976	0.0462784002397076	lower	TRUE	2341.57267336021	Mrpl37
Mrpl39	lower	FALSE	-0.0880650893218738	0.175573156339149	lower	TRUE	-0.0881048477959519	0.0507016757334021	NA	FALSE	-0.0881048477959519	0.0507016757334021	lower	TRUE	1358.21932582049	Mrpl39
Mrpl41	lower	FALSE	-0.128127462965433	0.117891691648606	lower	TRUE	-0.127788273533335	0.0652864542675329	NA	FALSE	-0.127788273533335	0.0652864542675329	lower	TRUE	1036.21041334165	Mrpl41
Mrpl44	lower	FALSE	-0.107276714352107	0.114560934268342	lower	TRUE	-0.107101345873724	0.0676660984394245	NA	FALSE	-0.107101345873724	0.0676660984394245	lower	TRUE	967.281689366706	Mrpl44
Mrpl47	lower	TRUE	-0.150957162347015	0.0865784104366744	lower	TRUE	-0.149534047965534	0.0348578423366571	NA	FALSE	-0.149534047965534	0.0348578423366571	lower	TRUE	566.361191333517	Mrpl47
Mrpl49	lower	FALSE	-0.0839911175922911	0.193285356883183	lower	TRUE	-0.0847396352888557	0.0434324506118935	NA	FALSE	-0.0847396352888557	0.0434324506118935	lower	TRUE	1935.42352673476	Mrpl49
Mrps18c	lower	FALSE	-0.116734101731332	0.139810482802142	lower	TRUE	-0.116834491214456	0.070526259657015	NA	FALSE	-0.116834491214456	0.070526259657015	lower	TRUE	689.560244225764	Mrps18c
Mrps30	lower	FALSE	-0.111881977545567	0.207048119575179	lower	TRUE	-0.111105970027059	0.0799048436759272	NA	FALSE	-0.111105970027059	0.0799048436759272	lower	TRUE	1349.50248323365	Mrps30
Mrps33	lower	TRUE	-0.161280531841944	0.00611416913727625	lower	TRUE	-0.161775760685173	0.000385988296982484	NA	FALSE	-0.161775760685173	0.000385988296982484	lower	TRUE	1742.69684921598	Mrps33
Mrrf	upper	TRUE	0.135592856827886	0.0673355815648929	upper	TRUE	0.137772221879447	0.00232743694346237	NA	FALSE	0.137772221879447	0.00232743694346237	upper	TRUE	979.280073723786	Mrrf
Mrto4	lower	TRUE	-0.195645802832875	0.00673333969057922	lower	TRUE	-0.194628265962747	0.00206990448317545	lower	TRUE	-0.194628265962747	0.00206990448317545	lower	TRUE	1571.50397275129	Mrto4
Msh2	lower	FALSE	-0.080199206982704	0.593246929726029	lower	TRUE	-0.084741294978318	0.0244358227242155	NA	FALSE	-0.084741294978318	0.0244358227242155	lower	TRUE	3028.17727023394	Msh2
Msn	upper	FALSE	0.0905500246908183	0.469120522555443	upper	TRUE	0.0990903549575249	0.0610684872047471	NA	FALSE	0.0990903549575249	0.0610684872047471	upper	TRUE	6082.11593927495	Msn
Msrb3	upper	FALSE	0.158668581624184	0.47745476602048	upper	TRUE	0.188771025590001	0.0913020488400314	upper	TRUE	0.188771025590001	0.0913020488400314	upper	TRUE	2174.84795584786	Msrb3
Msx1	upper	FALSE	0.142127210429021	0.610184610078722	upper	TRUE	0.335995129649686	0.000427063646141393	upper	TRUE	0.335995129649686	0.000427063646141393	upper	TRUE	4898.24862543946	Msx1
Mt1	lower	TRUE	-0.326027502501382	0.0968864361124385	lower	TRUE	-0.322932275677919	0.0481601233285489	lower	TRUE	-0.322932275677919	0.0481601233285489	lower	TRUE	389.422454394556	Mt1
Mthfd1	lower	TRUE	-0.152202589244214	0.0275291045131389	lower	TRUE	-0.152301294544986	0.0094822419667086	NA	FALSE	-0.152301294544986	0.0094822419667086	lower	TRUE	3340.63018769016	Mthfd1
Mtif3	lower	FALSE	-0.115518925226828	0.139143824233621	lower	TRUE	-0.115317673618062	0.0729662552841667	NA	FALSE	-0.115317673618062	0.0729662552841667	lower	TRUE	780.516447776362	Mtif3
Mtmr11	upper	FALSE	0.175819837760405	0.332695912378451	upper	TRUE	0.197988725023776	0.0109782540933788	NA	FALSE	0.197988725023776	0.0109782540933788	upper	TRUE	2350.97412942282	Mtmr11
Mtmr7	lower	FALSE	-0.249968384707761	0.256690444428807	lower	TRUE	-0.283063984225331	0.0802695680169101	lower	TRUE	-0.283063984225331	0.0802695680169101	lower	TRUE	458.171565537719	Mtmr7
Mtss1	lower	FALSE	-0.103576711022251	0.605420430077237	lower	TRUE	-0.116888183861084	0.0271258845443113	NA	FALSE	-0.116888183861084	0.0271258845443113	lower	TRUE	2991.23272601792	Mtss1
Muc1	upper	TRUE	0.394629012679957	0.0160321900430413	upper	TRUE	0.386210969257412	0.00798900240106725	NA	FALSE	0.386210969257412	0.00798900240106725	upper	TRUE	98.8104170594302	Muc1
Mum1l1	upper	TRUE	0.298559432738339	0.0380183652596846	upper	TRUE	0.337148836031172	6.47510881519287e-06	upper	TRUE	0.337148836031172	6.47510881519287e-06	upper	TRUE	537.158770021755	Mum1l1
Mutyh	lower	FALSE	-0.136968460152837	0.173781412874804	lower	TRUE	-0.13663730946743	0.084161760836294	NA	FALSE	-0.13663730946743	0.084161760836294	lower	TRUE	382.413776013974	Mutyh
Mxra7	upper	TRUE	0.22836705118241	0.0010576158028812	upper	TRUE	0.227703139542632	0.000518883005927073	NA	FALSE	0.227703139542632	0.000518883005927073	upper	TRUE	615.661259760731	Mxra7
Mxra8	upper	FALSE	0.254357202858986	0.19957393121132	upper	TRUE	0.31976059209356	0.000533447927253322	upper	TRUE	0.31976059209356	0.000533447927253322	upper	TRUE	3782.18159510749	Mxra8
Myadm	upper	FALSE	0.177212180692804	0.270746688616198	upper	TRUE	0.204088249320454	0.000935639865081684	upper	TRUE	0.204088249320454	0.000935639865081684	upper	TRUE	2855.56056265907	Myadm
Mybl2	lower	TRUE	-0.193263489115654	0.0626109582367434	lower	TRUE	-0.196466783147456	0.016150113786094	lower	TRUE	-0.196466783147456	0.016150113786094	lower	TRUE	2186.60689233233	Mybl2
Myef2	lower	TRUE	-0.185311445236964	0.00583026644587714	lower	TRUE	-0.183081935235756	0.000841260491745067	lower	TRUE	-0.183081935235756	0.000841260491745067	lower	TRUE	4687.41403850828	Myef2
Myf5	upper	FALSE	0.225199823004214	0.139998113672098	upper	TRUE	0.341420259014911	0.016732381206324	NA	FALSE	0.341420259014911	0.016732381206324	upper	TRUE	14.2447545177709	Myf5
Myg1	lower	FALSE	-0.0864746538368266	0.276030383807999	lower	TRUE	-0.0862064309571172	0.07833653152736	NA	FALSE	-0.0862064309571172	0.07833653152736	lower	TRUE	1759.22193508056	Myg1
Myh11	upper	FALSE	0.333389074047396	0.109621265635841	upper	TRUE	0.421811395463303	0.00791642843839253	upper	TRUE	0.421811395463303	0.00791642843839253	upper	TRUE	232.865905353692	Myh11
Myh14	lower	FALSE	-0.330555914032469	0.108170807609286	lower	TRUE	-0.41405784466353	0.000791867811753	lower	TRUE	-0.41405784466353	0.000791867811753	lower	TRUE	1954.30540775532	Myh14
Myl12b	upper	FALSE	0.0995923755280043	0.220744510189442	upper	TRUE	0.102251392486458	0.0745948744491337	NA	FALSE	0.102251392486458	0.0745948744491337	upper	TRUE	3704.02217358241	Myl12b
Mylip	upper	FALSE	0.17377707651574	0.153138841856816	upper	TRUE	0.172609545924738	0.0849908589523453	NA	FALSE	0.172609545924738	0.0849908589523453	upper	TRUE	3142.92865762855	Mylip
Mylk	upper	TRUE	0.286664702163805	0.0467076532523839	upper	TRUE	0.30390357022698	0.00560237307811434	upper	TRUE	0.30390357022698	0.00560237307811434	upper	TRUE	2645.55477909069	Mylk
Mynn	upper	FALSE	0.0825419497216593	0.133736253119107	upper	TRUE	0.0823318762295274	0.0863441864373758	NA	FALSE	0.0823318762295274	0.0863441864373758	upper	TRUE	1347.2295294049	Mynn
Myo5b	lower	TRUE	-0.34197233194457	0.0926664626633348	lower	TRUE	-0.457583191014086	0.00049007730730765	lower	TRUE	-0.457583191014086	0.00049007730730765	lower	TRUE	290.181647823857	Myo5b
Myo5c	lower	TRUE	-0.407827016270734	0.0311637381888684	lower	TRUE	-0.582883582239013	1.10284492847039e-07	lower	TRUE	-0.582883582239013	1.10284492847039e-07	lower	TRUE	163.179475075743	Myo5c
Myo9a	upper	FALSE	0.106840521382061	0.126928545369276	upper	TRUE	0.10651447526737	0.0746598566710096	NA	FALSE	0.10651447526737	0.0746598566710096	upper	TRUE	2968.96221642948	Myo9a
Myoc	lower	TRUE	-0.296989508139608	0.056341985281606	lower	TRUE	-0.382060809614924	0.00745903432539752	lower	TRUE	-0.382060809614924	0.00745903432539752	lower	TRUE	21.6894834645336	Myoc
Myocd	upper	TRUE	0.693981482087518	2.58048207863145e-06	upper	TRUE	1.20470815084074	4.46333917681178e-19	upper	TRUE	1.20470815084074	4.46333917681178e-19	upper	TRUE	59.4792936164456	Myocd
Myod1	upper	FALSE	0.20877009405456	0.20991301064551	upper	TRUE	0.253860231984745	0.0688873099856301	NA	FALSE	0.253860231984745	0.0688873099856301	upper	TRUE	13.2291245968911	Myod1
Myom2	upper	TRUE	0.329339324617141	0.0619404297114076	upper	TRUE	0.401048482080878	0.0100267300995622	upper	TRUE	0.401048482080878	0.0100267300995622	upper	TRUE	53.0298639755032	Myom2
Myrip	upper	TRUE	0.415207173485492	0.0278076928621873	upper	TRUE	0.492552887820893	0.00159295778890979	upper	TRUE	0.492552887820893	0.00159295778890979	upper	TRUE	221.067798443172	Myrip
Myzap	upper	FALSE	0.176156306336406	0.434040924942824	upper	TRUE	0.234784439766752	0.00454459330285038	NA	FALSE	0.234784439766752	0.00454459330285038	upper	TRUE	589.788355717242	Myzap
Mzf1	upper	TRUE	0.187607563754159	0.075841770867519	upper	TRUE	0.185939814282684	0.045960403104071	NA	FALSE	0.185939814282684	0.045960403104071	upper	TRUE	192.134369234322	Mzf1
N28178	upper	TRUE	0.33347949555607	0.0978245944796241	upper	TRUE	0.542139196054225	3.05048816435727e-05	upper	TRUE	0.542139196054225	3.05048816435727e-05	upper	TRUE	364.765937463789	N28178
Naa15	lower	FALSE	-0.143147378311539	0.189807186406816	lower	TRUE	-0.144612719703725	0.0802695680169101	lower	TRUE	-0.144612719703725	0.0802695680169101	lower	TRUE	6027.9165316553	Naa15
Naalad2	upper	TRUE	0.397183261036804	0.00958382052846382	upper	TRUE	0.419439230828226	0.000520970871115304	upper	TRUE	0.419439230828226	0.000520970871115304	upper	TRUE	888.986934577082	Naalad2
Nab1	lower	FALSE	-0.137329802575832	0.579612669591511	lower	TRUE	-0.173426004738405	0.00135439695774656	NA	FALSE	-0.173426004738405	0.00135439695774656	lower	TRUE	1935.45080587464	Nab1
Nab2	upper	FALSE	0.140554472884266	0.351637683321933	upper	TRUE	0.153295786136889	0.0136208461765164	NA	FALSE	0.153295786136889	0.0136208461765164	upper	TRUE	3543.1124696412	Nab2
Nacad	upper	FALSE	0.204380507114826	0.172971104385786	upper	TRUE	0.204699887538463	0.0978743876902368	NA	FALSE	0.204699887538463	0.0978743876902368	upper	TRUE	187.380289384153	Nacad
Nacc1	lower	TRUE	-0.113817573138657	0.0799832824004697	lower	TRUE	-0.115414777383788	0.010105127674275	NA	FALSE	-0.115414777383788	0.010105127674275	lower	TRUE	7877.99378866235	Nacc1
Nae1	lower	FALSE	-0.0984946741075278	0.150162593003716	lower	TRUE	-0.0980083524113086	0.0723575025158456	NA	FALSE	-0.0980083524113086	0.0723575025158456	lower	TRUE	2497.5740886866	Nae1
Naga	upper	FALSE	0.130305799484329	0.137249625441279	upper	TRUE	0.132437009982167	0.0375765855579398	NA	FALSE	0.132437009982167	0.0375765855579398	upper	TRUE	1163.24357576329	Naga
Nampt	lower	FALSE	-0.0976557445116839	0.562781646129547	lower	TRUE	-0.110915208275975	0.0478659902667766	NA	FALSE	-0.110915208275975	0.0478659902667766	lower	TRUE	2472.21637983571	Nampt
Nasp	lower	FALSE	-0.141979244465388	0.152441767394984	lower	TRUE	-0.14203742881234	0.0510162736165829	lower	TRUE	-0.14203742881234	0.0510162736165829	lower	TRUE	11277.1847803193	Nasp
Nbea	upper	FALSE	0.231827281477851	0.158906674467242	upper	TRUE	0.277986609046593	0.000481556124292166	upper	TRUE	0.277986609046593	0.000481556124292166	upper	TRUE	2224.18434779218	Nbea
Ncald	upper	FALSE	0.313392315097773	0.114955551007287	upper	TRUE	0.390541979953366	0.000153320806053544	upper	TRUE	0.390541979953366	0.000153320806053544	upper	TRUE	595.557124778594	Ncald
Ncam1	upper	TRUE	0.296084106081307	0.0474692723058868	upper	TRUE	0.322573248137153	0.00250131494382023	upper	TRUE	0.322573248137153	0.00250131494382023	upper	TRUE	8205.42748486245	Ncam1
Ncan	upper	TRUE	0.363177574316218	0.0700922612462559	upper	TRUE	0.353340355213128	0.0366112253932707	NA	FALSE	0.353340355213128	0.0366112253932707	upper	TRUE	30.9660721341721	Ncan
Ncaph	lower	TRUE	-0.143845101877951	0.0955156486909599	lower	TRUE	-0.143586635409624	0.0491427990981028	lower	TRUE	-0.143586635409624	0.0491427990981028	lower	TRUE	2917.91907266625	Ncaph
Ncaph2	lower	FALSE	-0.0844448182314927	0.245888947550046	lower	TRUE	-0.0850788797571471	0.0475608266479148	NA	FALSE	-0.0850788797571471	0.0475608266479148	lower	TRUE	6643.86711834195	Ncaph2
Ncs1	lower	TRUE	-0.138475304408067	0.0042428772667189	lower	TRUE	-0.13819645415222	0.00242317890929181	lower	TRUE	-0.13819645415222	0.00242317890929181	lower	TRUE	3746.10852554988	Ncs1
Ndfip2	lower	FALSE	-0.0769605704294738	0.225911225031939	lower	TRUE	-0.0772473964768503	0.093081512771917	NA	FALSE	-0.0772473964768503	0.093081512771917	lower	TRUE	1817.05820965182	Ndfip2
Ndn	upper	FALSE	0.109818277655006	0.624045081165873	upper	TRUE	0.139706596800242	0.0422729048440475	NA	FALSE	0.139706596800242	0.0422729048440475	upper	TRUE	3535.45007288181	Ndn
Ndst3	upper	FALSE	0.175531580983214	0.51291544815711	upper	TRUE	0.34566854458573	0.00678620762120111	NA	FALSE	0.34566854458573	0.00678620762120111	upper	TRUE	226.101531718712	Ndst3
Ndst4	upper	TRUE	0.582602136338768	5.4787076586425e-05	upper	TRUE	0.720120456825023	1.13619121896577e-07	upper	TRUE	0.720120456825023	1.13619121896577e-07	upper	TRUE	17.3836907090913	Ndst4
Ndufa12	lower	FALSE	-0.170473105180192	0.10272475413493	lower	TRUE	-0.172432438405176	0.0386652141604041	NA	FALSE	-0.172432438405176	0.0386652141604041	lower	TRUE	1616.37546271216	Ndufa12
Ndufa4	lower	FALSE	-0.121994966728319	0.177860997228251	lower	TRUE	-0.121468062917191	0.0941933543696184	NA	FALSE	-0.121468062917191	0.0941933543696184	lower	TRUE	3651.50391023777	Ndufa4
Ndufs5	lower	TRUE	-0.333452155815916	0.0948083316530011	lower	TRUE	-0.394672665494855	0.00745837061434808	NA	FALSE	-0.394672665494855	0.00745837061434808	lower	TRUE	62.6167062759547	Ndufs5
Ndufs6	lower	FALSE	-0.147298801347359	0.130021267786605	lower	TRUE	-0.147334036467426	0.0516762795409007	NA	FALSE	-0.147334036467426	0.0516762795409007	lower	TRUE	1204.47314833438	Ndufs6
Nebl	upper	FALSE	0.124954711945237	0.606954770457398	upper	TRUE	0.427312584695096	0.000781096571453912	upper	TRUE	0.427312584695096	0.000781096571453912	upper	TRUE	417.277084931198	Nebl
Necab1	lower	FALSE	-0.124617199854657	0.49563321857581	lower	TRUE	-0.676945113033025	1.89679386948086e-07	lower	TRUE	-0.676945113033025	1.89679386948086e-07	lower	TRUE	341.048169310334	Necab1
Necab3	upper	FALSE	0.233846321227884	0.268634318843602	upper	TRUE	0.266771672497971	0.0639167876976022	NA	FALSE	0.266771672497971	0.0639167876976022	upper	TRUE	180.661976063754	Necab3
Necap2	lower	TRUE	-0.155451426017383	0.0179513320400218	lower	TRUE	-0.156905682937508	0.00162533329452348	NA	FALSE	-0.156905682937508	0.00162533329452348	lower	TRUE	1986.64813913124	Necap2
Nedd8	lower	FALSE	-0.104233496014701	0.10017667087762	lower	TRUE	-0.104227141561747	0.0123604253154232	NA	FALSE	-0.104227141561747	0.0123604253154232	lower	TRUE	3207.63442962517	Nedd8
Nefm	lower	TRUE	-0.439254845450422	0.0154217021687223	lower	TRUE	-0.469153470548694	0.00276313315046733	NA	FALSE	-0.469153470548694	0.00276313315046733	lower	TRUE	24.142749136104	Nefm
Negr1	upper	FALSE	0.245729361766219	0.259355706796944	upper	TRUE	0.331462307176045	0.00881295378519313	upper	TRUE	0.331462307176045	0.00881295378519313	upper	TRUE	474.681214866852	Negr1
Nek9	upper	FALSE	0.0893317429825399	0.162314904803723	upper	TRUE	0.0897522361833708	0.0228362890923236	NA	FALSE	0.0897522361833708	0.0228362890923236	upper	TRUE	8239.06246058624	Nek9
Nemf	lower	FALSE	-0.075262761581066	0.180944796410816	lower	TRUE	-0.0760283458224816	0.0707886325649872	NA	FALSE	-0.0760283458224816	0.0707886325649872	lower	TRUE	2430.30308707939	Nemf
Neo1	upper	TRUE	0.244136780846809	0.00285291759261782	upper	TRUE	0.244434167039145	0.000945103081570267	upper	TRUE	0.244434167039145	0.000945103081570267	upper	TRUE	13456.1848946086	Neo1
Neurl1a	upper	FALSE	0.14034445073354	0.153138841856816	upper	TRUE	0.142128908452619	0.0648205545764753	NA	FALSE	0.142128908452619	0.0648205545764753	upper	TRUE	737.452194495675	Neurl1a
Nf1	upper	TRUE	0.109019889977714	0.0664325831658622	upper	TRUE	0.109297693220706	0.0296463252362743	NA	FALSE	0.109297693220706	0.0296463252362743	upper	TRUE	4336.46748505037	Nf1
Nfat5	upper	FALSE	0.146714816363791	0.163959810937787	upper	TRUE	0.149436827188044	0.0255379434293364	upper	TRUE	0.149436827188044	0.0255379434293364	upper	TRUE	8418.1867978242	Nfat5
Nfatc2	upper	FALSE	0.326860810164803	0.116787662486823	upper	TRUE	0.468110980170059	0.00104490428657478	upper	TRUE	0.468110980170059	0.00104490428657478	upper	TRUE	347.087070070923	Nfatc2
Nfatc4	upper	FALSE	0.200890320374345	0.327442931928935	upper	TRUE	0.253308576671538	7.75992504635051e-05	upper	TRUE	0.253308576671538	7.75992504635051e-05	upper	TRUE	10350.1913505746	Nfatc4
Nfe2l2	upper	TRUE	0.232199847341992	0.008086029314008	upper	TRUE	0.238267851673274	1.46595061083607e-05	upper	TRUE	0.238267851673274	1.46595061083607e-05	upper	TRUE	2226.36036137073	Nfe2l2
Nfe2l3	lower	FALSE	-0.2336517296136	0.280067103508421	lower	TRUE	-0.268279552853151	0.0367895867190511	NA	FALSE	-0.268279552853151	0.0367895867190511	lower	TRUE	393.47183295657	Nfe2l3
Nfic	upper	FALSE	0.187500143942016	0.193285356883183	upper	TRUE	0.206205405963952	0.000756733882372066	upper	TRUE	0.206205405963952	0.000756733882372066	upper	TRUE	10640.3227517873	Nfic
Nfix	upper	FALSE	0.130970904781109	0.123165195764425	upper	TRUE	0.133643528943035	0.0354246152480441	upper	TRUE	0.133643528943035	0.0354246152480441	upper	TRUE	5395.07415328985	Nfix
Nfkbib	lower	TRUE	-0.135204258774679	0.0466284271475225	lower	TRUE	-0.134730299067803	0.0231246868999834	NA	FALSE	-0.134730299067803	0.0231246868999834	lower	TRUE	686.515051638341	Nfkbib
Nfkbiz	upper	FALSE	0.181622113111617	0.244690441610592	upper	TRUE	0.184878123652919	0.0987592848237126	NA	FALSE	0.184878123652919	0.0987592848237126	upper	TRUE	500.261805537408	Nfkbiz
Nfs1	lower	TRUE	-0.139643745144821	0.0570501136764697	lower	TRUE	-0.140765871947056	0.00280016363477258	NA	FALSE	-0.140765871947056	0.00280016363477258	lower	TRUE	1222.7363614336	Nfs1
Ngf	upper	TRUE	0.280675092810636	0.0856506040834687	upper	TRUE	0.274520556345396	0.0400421279493725	NA	FALSE	0.274520556345396	0.0400421279493725	upper	TRUE	171.481706677665	Ngf
Nhlrc1	lower	FALSE	-0.160971547839564	0.181151754617541	lower	TRUE	-0.161258773942419	0.0959943500315932	NA	FALSE	-0.161258773942419	0.0959943500315932	lower	TRUE	290.080619881323	Nhlrc1
Nhsl2	upper	FALSE	0.220659087424342	0.213577725171816	upper	TRUE	0.240538102166023	0.0153025991075574	upper	TRUE	0.240538102166023	0.0153025991075574	upper	TRUE	959.224439487737	Nhsl2
Nicn1	upper	FALSE	0.147780158364554	0.192917356005442	upper	TRUE	0.151476136946153	0.0434677836339507	NA	FALSE	0.151476136946153	0.0434677836339507	upper	TRUE	1305.3005646246	Nicn1
Nipal2	lower	FALSE	-0.177877568378855	0.495620051184148	lower	TRUE	-0.251848693899874	0.0187383732718491	NA	FALSE	-0.251848693899874	0.0187383732718491	lower	TRUE	607.554037581252	Nipal2
Nisch	upper	TRUE	0.110703410181951	0.0926255527417563	upper	TRUE	0.110507595886992	0.0521907594936062	NA	FALSE	0.110507595886992	0.0521907594936062	upper	TRUE	28672.814316738	Nisch
Nkain2	upper	FALSE	0.320818348442952	0.106666771559524	upper	TRUE	0.348409737868211	0.0360430716633805	NA	FALSE	0.348409737868211	0.0360430716633805	upper	TRUE	23.8145790310228	Nkain2
Nkain4	upper	TRUE	0.436396924615384	0.0136475958092885	upper	TRUE	0.422820758559896	0.00716554040613878	NA	FALSE	0.422820758559896	0.00716554040613878	upper	TRUE	50.5661532272705	Nkain4
Nkd1	upper	FALSE	0.133919385586808	0.232374827790856	upper	TRUE	0.140772482076587	0.0619407312702988	upper	TRUE	0.140772482076587	0.0619407312702988	upper	TRUE	2336.79143217308	Nkd1
Nkx2-3	lower	TRUE	-3.07223717896226	1.62434353124239e-118	lower	TRUE	-5.6497321870178	0	lower	TRUE	-5.6497321870178	0	lower	TRUE	706.779754387933	Nkx2-3
Nkx3-1	upper	FALSE	0.250175346263475	0.249239210909887	upper	TRUE	0.345603745744251	0.0424151634279255	upper	TRUE	0.345603745744251	0.0424151634279255	upper	TRUE	622.260408568896	Nkx3-1
Nlgn1	upper	TRUE	0.372547923580519	0.0423564419027674	upper	TRUE	0.4829048151572	2.92536925071873e-07	upper	TRUE	0.4829048151572	2.92536925071873e-07	upper	TRUE	662.576196042735	Nlgn1
Nlgn2	upper	TRUE	0.101178384338396	0.0809943101686606	upper	TRUE	0.100954108962812	0.0456875586175225	NA	FALSE	0.100954108962812	0.0456875586175225	upper	TRUE	12830.5925825226	Nlgn2
Nlgn3	upper	FALSE	0.15335218816478	0.237502086762441	upper	TRUE	0.166770998851779	0.00826619045764108	NA	FALSE	0.166770998851779	0.00826619045764108	upper	TRUE	1059.95091537531	Nlgn3
Nlk	lower	FALSE	-0.119195999740505	0.429582418686536	lower	TRUE	-0.119370436990853	0.0655388869590564	NA	FALSE	-0.119370436990853	0.0655388869590564	lower	TRUE	1429.70828878618	Nlk
Nlrp10	lower	FALSE	-0.208177664230903	0.348981245092576	lower	TRUE	-0.392424306483559	0.0150646203301266	NA	FALSE	-0.392424306483559	0.0150646203301266	lower	TRUE	46.0578504944512	Nlrp10
Nlrx1	upper	FALSE	0.130509382152047	0.189241247178145	upper	TRUE	0.131918211943307	0.0590888035264914	NA	FALSE	0.131918211943307	0.0590888035264914	upper	TRUE	563.561523458579	Nlrx1
Noc2l	lower	TRUE	-0.148136844598887	0.029365987595995	lower	TRUE	-0.147725274406548	0.0149810713202319	NA	FALSE	-0.147725274406548	0.0149810713202319	lower	TRUE	4207.72340615252	Noc2l
Nol10	lower	TRUE	-0.149477351984654	0.0845373600798824	lower	TRUE	-0.148946074328007	0.045862610405386	NA	FALSE	-0.148946074328007	0.045862610405386	lower	TRUE	1760.60621892214	Nol10
Nol7	lower	TRUE	-0.127490431775265	0.0921061887618004	lower	TRUE	-0.128740779754034	0.0206318466216824	NA	FALSE	-0.128740779754034	0.0206318466216824	lower	TRUE	2017.6741865804	Nol7
Nop16	lower	FALSE	-0.0800349238081176	0.519299417467703	lower	TRUE	-0.0814645845647707	0.0878191915724633	NA	FALSE	-0.0814645845647707	0.0878191915724633	lower	TRUE	1730.57401117911	Nop16
Nop56	lower	FALSE	-0.110396425985212	0.270694029260812	lower	TRUE	-0.110858827651068	0.0827324846666333	NA	FALSE	-0.110858827651068	0.0827324846666333	lower	TRUE	7267.17892417748	Nop56
Nos1	upper	TRUE	0.355519620886761	0.0266390609442727	upper	TRUE	0.750607939600431	1.67119313057706e-07	upper	TRUE	0.750607939600431	1.67119313057706e-07	upper	TRUE	89.0329451761318	Nos1
Notch3	upper	FALSE	0.160732186942625	0.258648396475573	upper	TRUE	0.165361766070782	0.0685817000383125	upper	TRUE	0.165361766070782	0.0685817000383125	upper	TRUE	7399.7278804039	Notch3
Npas2	upper	TRUE	0.377994559221638	0.0278076928621873	upper	TRUE	0.40837487198809	0.00153414468721658	upper	TRUE	0.40837487198809	0.00153414468721658	upper	TRUE	208.014591667665	Npas2
Npas3	upper	TRUE	0.310266984832226	0.0484220407829718	upper	TRUE	0.336405102638407	0.00045769903222742	NA	FALSE	0.336405102638407	0.00045769903222742	upper	TRUE	244.01900585121	Npas3
Npc1	upper	TRUE	0.171487743012714	0.0894376965318956	upper	TRUE	0.174108362304971	0.0203251648722289	NA	FALSE	0.174108362304971	0.0203251648722289	upper	TRUE	1741.98562703719	Npc1
Nphp3	upper	FALSE	0.0826954261090259	0.762149254862686	upper	TRUE	0.109413647473563	0.00447671360264353	NA	FALSE	0.109413647473563	0.00447671360264353	upper	TRUE	1702.37652006246	Nphp3
Npl	lower	FALSE	-0.218023281763572	0.30739265859506	lower	TRUE	-0.284577550571326	0.000881927372047739	NA	FALSE	-0.284577550571326	0.000881927372047739	lower	TRUE	455.305037441762	Npl
Npm1	lower	FALSE	-0.0927211114250701	0.510529276313396	lower	TRUE	-0.0957105643653171	0.0601954877413945	NA	FALSE	-0.0957105643653171	0.0601954877413945	lower	TRUE	36282.2959621436	Npm1
Npr2	upper	TRUE	0.232617342363767	0.0591154498386902	upper	TRUE	0.2377920469446	0.00754951021846437	upper	TRUE	0.2377920469446	0.00754951021846437	upper	TRUE	3456.64801655207	Npr2
Nptx1	upper	TRUE	0.526959835007583	0.000538014732678885	upper	TRUE	0.539316071745638	2.79111187709663e-05	upper	TRUE	0.539316071745638	2.79111187709663e-05	upper	TRUE	1133.8527617352	Nptx1
Npy1r	upper	TRUE	0.346752099058413	0.0668678333580481	upper	TRUE	0.427316202082868	0.00679125444843298	NA	FALSE	0.427316202082868	0.00679125444843298	upper	TRUE	27.5152913352798	Npy1r
Nqo1	upper	TRUE	0.318071320479066	0.0561404843602204	upper	TRUE	0.353594225068178	0.000744605985252007	NA	FALSE	0.353594225068178	0.000744605985252007	upper	TRUE	439.263324079423	Nqo1
Nr1h4	upper	TRUE	0.555249788558852	0.000218264751987465	upper	TRUE	0.55625489594003	5.43269822179907e-05	upper	TRUE	0.55625489594003	5.43269822179907e-05	upper	TRUE	15.7496791223202	Nr1h4
Nr2f1	upper	TRUE	0.837596735393651	3.66101165823232e-08	upper	TRUE	1.02814974372529	2.75836309669699e-14	upper	TRUE	1.02814974372529	2.75836309669699e-14	upper	TRUE	285.145936479707	Nr2f1
Nr3c1	upper	TRUE	0.27804191233665	0.0123609508158925	upper	TRUE	0.280463128433245	0.00306259012108328	upper	TRUE	0.280463128433245	0.00306259012108328	upper	TRUE	1661.88444645863	Nr3c1
Nr4a2	lower	FALSE	-0.189999664891708	0.144377444844165	lower	TRUE	-0.188442174602057	0.0885436481569005	NA	FALSE	-0.188442174602057	0.0885436481569005	lower	TRUE	326.681922112872	Nr4a2
Nrarp	lower	TRUE	-0.326123157036111	3.75032542657853e-07	lower	TRUE	-0.326353407651192	1.91742086965865e-08	lower	TRUE	-0.326353407651192	1.91742086965865e-08	lower	TRUE	1732.27793111297	Nrarp
Nras	lower	TRUE	-0.144736573108297	1.70808848817073e-12	lower	TRUE	-0.144618461422716	6.76188028955543e-12	NA	FALSE	-0.144618461422716	6.76188028955543e-12	lower	TRUE	6012.59501313454	Nras
Nrcam	upper	TRUE	0.327517773263427	0.09581329119285	upper	TRUE	0.342534404880715	0.0224795717992579	upper	TRUE	0.342534404880715	0.0224795717992579	upper	TRUE	341.93744982088	Nrcam
Nrg1	upper	FALSE	0.316106612759329	0.128823073620427	upper	TRUE	0.407974391796297	0.0122424581061484	NA	FALSE	0.407974391796297	0.0122424581061484	upper	TRUE	21.2730355975365	Nrg1
Nrg2	upper	FALSE	0.261597156756726	0.215503434644555	upper	TRUE	0.536656311307835	0.000240254548145345	NA	FALSE	0.536656311307835	0.000240254548145345	upper	TRUE	51.6176714759341	Nrg2
Nrg3	upper	FALSE	0.30399136844978	0.157542110138096	upper	TRUE	0.298463472502785	0.0889784616927974	NA	FALSE	0.298463472502785	0.0889784616927974	upper	TRUE	14.7283042708476	Nrg3
Nrgn	upper	TRUE	0.301640549949752	0.0292909496837681	upper	TRUE	0.310072960878864	0.00608973957614495	upper	TRUE	0.310072960878864	0.00608973957614495	upper	TRUE	372.657558809178	Nrgn
Nrip3	lower	FALSE	-0.333471138893596	0.105449185799855	lower	TRUE	-0.326647688037738	0.054950076830623	NA	FALSE	-0.326647688037738	0.054950076830623	lower	TRUE	41.7352540410704	Nrip3
Nrk	upper	FALSE	0.239489474936626	0.2132940354594	upper	TRUE	0.262995344401384	0.0499344041438668	upper	TRUE	0.262995344401384	0.0499344041438668	upper	TRUE	645.465936909033	Nrk
Nrp1	upper	TRUE	0.370377115692499	1.29470894537024e-05	upper	TRUE	0.36977024541156	2.92202753590625e-06	upper	TRUE	0.36977024541156	2.92202753590625e-06	upper	TRUE	2875.88616445578	Nrp1
Nrxn1	upper	TRUE	0.63703016490244	6.32044259155815e-05	upper	TRUE	0.677625936082933	6.17714458584788e-07	upper	TRUE	0.677625936082933	6.17714458584788e-07	upper	TRUE	179.103283511228	Nrxn1
Nrxn2	lower	TRUE	-0.443091625646769	0.0100454833268687	lower	TRUE	-0.459872378419976	0.00184765203154216	lower	TRUE	-0.459872378419976	0.00184765203154216	lower	TRUE	408.897184426199	Nrxn2
Nsfl1c	lower	FALSE	-0.0825776798577756	0.252100091271238	lower	TRUE	-0.0828743351631277	0.017556250380708	NA	FALSE	-0.0828743351631277	0.017556250380708	lower	TRUE	4330.99919042887	Nsfl1c
Nsg1	lower	FALSE	-0.115564901710453	0.1379401758082	lower	TRUE	-0.115646941353664	0.0535460743725331	NA	FALSE	-0.115646941353664	0.0535460743725331	lower	TRUE	4126.13203867783	Nsg1
Nsun2	lower	FALSE	-0.124249239442487	0.14537918963936	lower	TRUE	-0.124962106520866	0.0268819199056664	NA	FALSE	-0.124962106520866	0.0268819199056664	lower	TRUE	5703.12491811087	Nsun2
Nsun5	lower	FALSE	-0.098752364279088	0.154294018248236	lower	TRUE	-0.0995309284922029	0.033941513345349	NA	FALSE	-0.0995309284922029	0.033941513345349	lower	TRUE	974.953926808441	Nsun5
Nt5dc3	upper	TRUE	0.357040156508803	1.6122927036101e-05	upper	TRUE	0.358715409258812	1.27370521138671e-06	upper	TRUE	0.358715409258812	1.27370521138671e-06	upper	TRUE	882.411883469979	Nt5dc3
Ntn1	upper	TRUE	0.402517337004403	0.0147136154899837	upper	TRUE	0.423926056717001	0.00212969574004423	upper	TRUE	0.423926056717001	0.00212969574004423	upper	TRUE	1292.56988162897	Ntn1
Ntng1	lower	TRUE	-0.325726927226033	0.0222969677855013	lower	TRUE	-0.345783272411574	0.0021958705306649	lower	TRUE	-0.345783272411574	0.0021958705306649	lower	TRUE	1545.23553559729	Ntng1
Ntrk3	upper	FALSE	0.159508644070314	0.501709981881389	upper	TRUE	0.30483574908447	0.0839224024126452	upper	TRUE	0.30483574908447	0.0839224024126452	upper	TRUE	1033.13181584757	Ntrk3
Nub1	upper	TRUE	0.0941586097712752	0.0130222322279026	upper	TRUE	0.0940257564879012	0.00900160943511884	NA	FALSE	0.0940257564879012	0.00900160943511884	upper	TRUE	2717.07135505369	Nub1
Nubp1	lower	TRUE	-0.164735610729682	0.0622939546973357	lower	TRUE	-0.16391052329325	0.0330060933603375	NA	FALSE	-0.16391052329325	0.0330060933603375	lower	TRUE	1468.16886145416	Nubp1
Nucb1	upper	TRUE	0.135260832571305	0.0447706941287269	upper	TRUE	0.135496200741032	0.0211250310317216	upper	TRUE	0.135496200741032	0.0211250310317216	upper	TRUE	6839.53543380416	Nucb1
Nudt14	lower	TRUE	-0.226642841542988	0.00259756226428319	lower	TRUE	-0.22643164041586	0.000521245219470017	NA	FALSE	-0.22643164041586	0.000521245219470017	lower	TRUE	854.661096877467	Nudt14
Nudt5	lower	TRUE	-0.157351718368473	0.018687864650578	lower	TRUE	-0.158251410028498	0.00400532490299875	NA	FALSE	-0.158251410028498	0.00400532490299875	lower	TRUE	1776.87953056763	Nudt5
Nuf2	lower	FALSE	-0.177021520499102	0.163959810937787	lower	TRUE	-0.177858398940436	0.0845634633047384	lower	TRUE	-0.177858398940436	0.0845634633047384	lower	TRUE	2028.94251247598	Nuf2
Numbl	upper	FALSE	0.167249237555121	0.345716335995865	upper	TRUE	0.190368604420244	0.00488073956582768	NA	FALSE	0.190368604420244	0.00488073956582768	upper	TRUE	3097.30195221737	Numbl
Nup37	lower	FALSE	-0.144317059995999	0.206604692410648	lower	TRUE	-0.143334791495391	0.0943993247825066	NA	FALSE	-0.143334791495391	0.0943993247825066	lower	TRUE	940.129147207667	Nup37
Nup43	lower	FALSE	-0.146260973237148	0.117847370652978	lower	TRUE	-0.147477781297538	0.0137925226104364	NA	FALSE	-0.147477781297538	0.0137925226104364	lower	TRUE	962.036604083563	Nup43
Nup50	lower	FALSE	-0.0971533892684722	0.127595145680659	lower	TRUE	-0.0972401742759766	0.0729797582667724	NA	FALSE	-0.0972401742759766	0.0729797582667724	lower	TRUE	4273.18055925715	Nup50
Nup54	lower	FALSE	-0.082283837641405	0.199133383494302	lower	TRUE	-0.0813305851885966	0.0347416271202133	NA	FALSE	-0.0813305851885966	0.0347416271202133	lower	TRUE	1978.79004211657	Nup54
Nup88	lower	TRUE	-0.0657725687692936	0.0807693760999073	lower	TRUE	-0.0658025402383797	0.0286411753950811	NA	FALSE	-0.0658025402383797	0.0286411753950811	lower	TRUE	3758.2022530221	Nup88
Nusap1	lower	FALSE	-0.161525802795517	0.161467302302243	lower	TRUE	-0.161056546755786	0.083352049833451	lower	TRUE	-0.161056546755786	0.083352049833451	lower	TRUE	3735.54933165043	Nusap1
Nxn	lower	TRUE	-0.340313524012494	2.37244459562665e-11	lower	TRUE	-0.340871125470507	7.99236653878462e-15	lower	TRUE	-0.340871125470507	7.99236653878462e-15	lower	TRUE	5426.97149164507	Nxn
Nxnl2	upper	TRUE	0.32056028162181	0.09581329119285	upper	TRUE	0.337774235483171	0.0366521419870678	NA	FALSE	0.337774235483171	0.0366521419870678	upper	TRUE	10.5456197124066	Nxnl2
Nxph1	lower	FALSE	-0.180523026477844	0.477509087466613	lower	TRUE	-0.328046016560052	0.0205176434937653	NA	FALSE	-0.328046016560052	0.0205176434937653	lower	TRUE	151.81471283707	Nxph1
Nxt1	lower	FALSE	-0.143249186171997	0.100564863581456	lower	TRUE	-0.142626280293833	0.0585545436022041	NA	FALSE	-0.142626280293833	0.0585545436022041	lower	TRUE	966.652609666208	Nxt1
Oat	upper	FALSE	0.19232247290386	0.273504226547453	upper	TRUE	0.214338431447907	0.000847751306673563	upper	TRUE	0.214338431447907	0.000847751306673563	upper	TRUE	6373.93564811658	Oat
Oaz1	lower	TRUE	-0.287570224167984	0.0921817555489201	lower	TRUE	-0.327856716898042	0.00583566684044217	lower	TRUE	-0.327856716898042	0.00583566684044217	lower	TRUE	613.707029027134	Oaz1
Obsl1	upper	FALSE	0.212345655056699	0.187416164898834	upper	TRUE	0.220310436560731	0.0511103739903607	upper	TRUE	0.220310436560731	0.0511103739903607	upper	TRUE	10246.720578045	Obsl1
Oc90	lower	FALSE	-0.20852944977274	0.202470849023551	lower	TRUE	-0.236525347853872	0.0902812171728407	NA	FALSE	-0.236525347853872	0.0902812171728407	lower	TRUE	17.8407362112012	Oc90
Ociad2	lower	TRUE	-0.302630666098234	0.0134399712543596	lower	TRUE	-0.30429047251277	0.00331375256445692	NA	FALSE	-0.30429047251277	0.00331375256445692	lower	TRUE	408.631811575317	Ociad2
Ocln	lower	FALSE	-0.208969568045088	0.246367560593409	lower	TRUE	-0.238830309896172	0.012297137522378	NA	FALSE	-0.238830309896172	0.012297137522378	lower	TRUE	656.143558554559	Ocln
Odam	upper	TRUE	0.515233038105161	0.00240732858150269	upper	TRUE	0.458582437527512	0.00256190092114592	upper	TRUE	0.458582437527512	0.00256190092114592	upper	TRUE	416.213594767194	Odam
Ofd1	lower	FALSE	-0.122609592662394	0.266009890445671	lower	TRUE	-0.122791825325804	0.0822143968809102	NA	FALSE	-0.122791825325804	0.0822143968809102	lower	TRUE	997.568220220101	Ofd1
Ogt	upper	FALSE	0.112664800210385	0.191895282688009	upper	TRUE	0.113279709658605	0.0912950566553799	upper	TRUE	0.113279709658605	0.0912950566553799	upper	TRUE	17513.4860942979	Ogt
Olah	upper	TRUE	0.295666988576455	0.0100883265009824	upper	TRUE	0.396281588429313	0.000258002524865899	NA	FALSE	0.396281588429313	0.000258002524865899	upper	TRUE	10.8616986423049	Olah
Olfml2b	upper	TRUE	0.382418266292308	0.00168628648587435	upper	TRUE	0.413887032572621	6.46358038041531e-07	upper	TRUE	0.413887032572621	6.46358038041531e-07	upper	TRUE	2759.74942215332	Olfml2b
Olfml3	upper	FALSE	0.301675640464693	0.14534783406855	upper	TRUE	0.395713338374925	0.000387938352961724	upper	TRUE	0.395713338374925	0.000387938352961724	upper	TRUE	3223.82088878074	Olfml3
Omd	upper	FALSE	0.192073450912132	0.462792473640278	upper	TRUE	0.33027939938033	0.0197805655817265	upper	TRUE	0.33027939938033	0.0197805655817265	upper	TRUE	2205.92782568512	Omd
Opcml	upper	TRUE	0.375594434902454	0.0477859059516159	upper	TRUE	0.307683713980353	0.0531677933643888	upper	TRUE	0.307683713980353	0.0531677933643888	upper	TRUE	347.037201038091	Opcml
Opn3	upper	TRUE	0.279247579664946	0.0423564419027674	upper	TRUE	0.274154081876556	0.0224617583763793	NA	FALSE	0.274154081876556	0.0224617583763793	upper	TRUE	154.994405261596	Opn3
Oprd1	lower	TRUE	-0.631837768016279	1.44262142047879e-05	lower	TRUE	-0.617270661814135	4.83109095978843e-06	lower	TRUE	-0.617270661814135	4.83109095978843e-06	lower	TRUE	123.319544994492	Oprd1
Optn	upper	TRUE	0.974832220100653	1.61521043445283e-25	upper	TRUE	0.994256335754212	1.24493518139266e-31	upper	TRUE	0.994256335754212	1.24493518139266e-31	upper	TRUE	358.830366769115	Optn
Ormdl1	lower	TRUE	-0.219513793190196	1.22522307583389e-05	lower	TRUE	-0.219347979303028	3.33986031524376e-06	NA	FALSE	-0.219347979303028	3.33986031524376e-06	lower	TRUE	800.379193887043	Ormdl1
Ormdl2	lower	TRUE	-0.300431075392039	0.00227316560079195	lower	TRUE	-0.305649410399047	0.000105833210158226	NA	FALSE	-0.305649410399047	0.000105833210158226	lower	TRUE	340.334910494949	Ormdl2
Osbpl1a	upper	FALSE	0.127558203219605	0.102593464041347	upper	TRUE	0.12941625211284	0.0182392243627682	upper	TRUE	0.12941625211284	0.0182392243627682	upper	TRUE	1238.95911859069	Osbpl1a
Osbpl2	upper	TRUE	0.13475068094759	0.00303877165946925	upper	TRUE	0.13439657609943	0.00144677507280346	NA	FALSE	0.13439657609943	0.00144677507280346	upper	TRUE	1561.80506991536	Osbpl2
Osbpl6	upper	TRUE	0.19795723666334	0.0558457718562896	upper	TRUE	0.203621242027186	0.00250131494382023	NA	FALSE	0.203621242027186	0.00250131494382023	upper	TRUE	1074.92271394629	Osbpl6
Osr1	upper	TRUE	0.394509965364462	0.0258015952725173	upper	TRUE	0.532204216510503	5.79543876713768e-07	upper	TRUE	0.532204216510503	5.79543876713768e-07	upper	TRUE	908.260357779762	Osr1
Otof	lower	FALSE	-0.0805023003548218	0.725374790560507	lower	TRUE	-0.446450645440063	0.00318655275627535	lower	TRUE	-0.446450645440063	0.00318655275627535	lower	TRUE	2412.22062439725	Otof
Ovol1	lower	FALSE	-0.266876350704273	0.14773997965018	lower	TRUE	-0.298391193813856	0.0104210664756946	NA	FALSE	-0.298391193813856	0.0104210664756946	lower	TRUE	300.613423680924	Ovol1
P2rx2	upper	FALSE	0.288610474108915	0.162696545386672	upper	TRUE	0.40307284218092	0.0124540536638284	upper	TRUE	0.40307284218092	0.0124540536638284	upper	TRUE	96.2459439901342	P2rx2
P2rx6	upper	TRUE	0.35869487631411	0.0670918422303418	upper	TRUE	0.404111585967791	0.00935592117850709	NA	FALSE	0.404111585967791	0.00935592117850709	upper	TRUE	97.6318302588131	P2rx6
P4ha3	upper	FALSE	0.275886190475813	0.21324725753594	upper	TRUE	0.37171640255871	0.023834597851978	upper	TRUE	0.37171640255871	0.023834597851978	upper	TRUE	1251.23872921464	P4ha3
Pa2g4	lower	FALSE	-0.122328249933685	0.147046503259916	lower	TRUE	-0.122351877478142	0.0521585946443145	lower	TRUE	-0.122351877478142	0.0521585946443145	lower	TRUE	9007.2894513159	Pa2g4
Pabpc4	lower	TRUE	-0.115141178296739	0.0193439857833193	lower	TRUE	-0.11579577053014	0.00446242179722323	lower	TRUE	-0.11579577053014	0.00446242179722323	lower	TRUE	6127.27672367106	Pabpc4
Pabpn1	lower	FALSE	-0.0699934720220506	0.330188102142028	lower	TRUE	-0.0700844590403078	0.0496100747159653	NA	FALSE	-0.0700844590403078	0.0496100747159653	lower	TRUE	12167.754814774	Pabpn1
Pacrg	upper	FALSE	0.332871141757396	0.109915419047482	upper	TRUE	0.335189155448049	0.0500865147597037	NA	FALSE	0.335189155448049	0.0500865147597037	upper	TRUE	20.8714740992121	Pacrg
Pacsin3	lower	FALSE	-0.113992750887828	0.14120314233905	lower	TRUE	-0.113663437751744	0.0876857637047883	NA	FALSE	-0.113663437751744	0.0876857637047883	lower	TRUE	1678.32360601991	Pacsin3
Padi3	lower	TRUE	-0.381543684491463	0.0507658338430809	lower	TRUE	-0.592865999678095	4.06376342032157e-07	lower	TRUE	-0.592865999678095	4.06376342032157e-07	lower	TRUE	298.834252499516	Padi3
Pak4	lower	TRUE	-0.163414373735738	0.0160499410091425	lower	TRUE	-0.166693985338715	8.40683662275023e-06	lower	TRUE	-0.166693985338715	8.40683662275023e-06	lower	TRUE	2645.65201836706	Pak4
Pak6	lower	TRUE	-0.303275162828375	0.0406763932189748	lower	TRUE	-0.353242705686708	7.41737820583676e-12	lower	TRUE	-0.353242705686708	7.41737820583676e-12	lower	TRUE	1207.54210275225	Pak6
Pak7	upper	TRUE	0.475404907646675	0.00809084758815766	upper	TRUE	0.600289838755661	2.99048730975245e-05	NA	FALSE	0.600289838755661	2.99048730975245e-05	upper	TRUE	50.5478898968701	Pak7
Palb2	lower	TRUE	-0.161674161874801	0.016333977009317	lower	TRUE	-0.160331875545985	0.00820331273178994	NA	FALSE	-0.160331875545985	0.00820331273178994	lower	TRUE	523.105273098801	Palb2
Palmd	lower	TRUE	-0.25726742288301	0.0716510155378933	lower	TRUE	-0.255422954711251	0.0357021138484413	NA	FALSE	-0.255422954711251	0.0357021138484413	lower	TRUE	756.49731703785	Palmd
Panx1	lower	FALSE	-0.105626674444699	0.398283362983813	lower	TRUE	-0.106820712750798	0.0883526228432365	NA	FALSE	-0.106820712750798	0.0883526228432365	lower	TRUE	1272.05099369675	Panx1
Paox	lower	FALSE	-0.158830130037687	0.309722061745446	lower	TRUE	-0.169586180841289	0.00477386718125726	NA	FALSE	-0.169586180841289	0.00477386718125726	lower	TRUE	1052.68042816435	Paox
Papln	lower	FALSE	-0.191283803351953	0.464735555515786	lower	TRUE	-0.291515584168868	0.00606633703746379	lower	TRUE	-0.291515584168868	0.00606633703746379	lower	TRUE	1592.66372248144	Papln
Paqr4	lower	TRUE	-0.164704964137369	0.0959073636710049	lower	TRUE	-0.164423183848909	0.0477699989688995	NA	FALSE	-0.164423183848909	0.0477699989688995	lower	TRUE	547.32447137596	Paqr4
Paqr5	lower	TRUE	-0.329949776392006	0.0808311869373848	lower	TRUE	-0.370316549941361	0.00657848051224507	NA	FALSE	-0.370316549941361	0.00657848051224507	lower	TRUE	152.504369255896	Paqr5
Pard3b	upper	TRUE	0.218310805645285	0.061882580533513	upper	TRUE	0.217923217557906	0.0293246907692558	upper	TRUE	0.217923217557906	0.0293246907692558	upper	TRUE	1304.82629547059	Pard3b
Park7	lower	FALSE	-0.0670362982760584	0.370483782326343	lower	TRUE	-0.0678079059837041	0.0927549393099899	NA	FALSE	-0.0678079059837041	0.0927549393099899	lower	TRUE	4318.73277423827	Park7
Parp1	lower	TRUE	-0.147383939250851	0.0261737070694125	lower	TRUE	-0.147120695884709	0.00138244124943766	lower	TRUE	-0.147120695884709	0.00138244124943766	lower	TRUE	9334.22064889667	Parp1
Parp12	upper	FALSE	0.209635965089624	0.212715876674781	upper	TRUE	0.225731531434489	0.0285576941754768	NA	FALSE	0.225731531434489	0.0285576941754768	upper	TRUE	541.322596242358	Parp12
Parp3	upper	TRUE	0.265108716613579	0.0401913217060318	upper	TRUE	0.267918283476528	0.00947564161171303	NA	FALSE	0.267918283476528	0.00947564161171303	upper	TRUE	354.0909830533	Parp3
Parp4	upper	TRUE	0.224875874357595	0.0452792012808897	upper	TRUE	0.225257881960647	0.0198152412733651	NA	FALSE	0.225257881960647	0.0198152412733651	upper	TRUE	570.321701293391	Parp4
Parp8	upper	FALSE	0.230630004616908	0.106888015509262	upper	TRUE	0.261046579352357	0.000204581738779522	NA	FALSE	0.261046579352357	0.000204581738779522	upper	TRUE	1158.59236618559	Parp8
Parva	upper	TRUE	0.235126828590476	3.42210896846516e-05	upper	TRUE	0.234645826065363	9.90252499563192e-06	upper	TRUE	0.234645826065363	9.90252499563192e-06	upper	TRUE	10860.5071060602	Parva
Parvb	upper	FALSE	0.282123308199964	0.127595145680659	upper	TRUE	0.327912287684758	0.0112557598135452	upper	TRUE	0.327912287684758	0.0112557598135452	upper	TRUE	2457.2135903755	Parvb
Pbx1	upper	FALSE	0.147697944585758	0.42041925694485	upper	TRUE	0.179266104430386	0.00025420756485233	NA	FALSE	0.179266104430386	0.00025420756485233	upper	TRUE	9088.49873249053	Pbx1
Pbxip1	upper	TRUE	0.184967035146683	0.0499082350692707	upper	TRUE	0.191409385498553	0.00104622643283473	upper	TRUE	0.191409385498553	0.00104622643283473	upper	TRUE	2662.50449115231	Pbxip1
Pcdh1	upper	TRUE	0.226850077283848	0.0322984049257427	upper	TRUE	0.227691943286447	0.013030953000658	NA	FALSE	0.227691943286447	0.013030953000658	upper	TRUE	851.764186395187	Pcdh1
Pcdh10	upper	FALSE	0.313094072832262	0.144444464282514	upper	TRUE	0.56354288972429	4.80087268974323e-08	upper	TRUE	0.56354288972429	4.80087268974323e-08	upper	TRUE	1014.77251017013	Pcdh10
Pcdh17	upper	TRUE	0.359414160802316	0.0655464027508093	upper	TRUE	0.464901498005017	0.000152235095089169	upper	TRUE	0.464901498005017	0.000152235095089169	upper	TRUE	716.770914791335	Pcdh17
Pcdh18	upper	FALSE	0.0923818973789863	0.653993389182048	upper	TRUE	0.112374841184987	0.0456991691674644	NA	FALSE	0.112374841184987	0.0456991691674644	upper	TRUE	5232.78504093219	Pcdh18
Pcdh19	upper	FALSE	0.191997379337431	0.405811157438744	upper	TRUE	0.242036403336948	0.0134785836218873	NA	FALSE	0.242036403336948	0.0134785836218873	upper	TRUE	622.693881466017	Pcdh19
Pcdh20	upper	TRUE	0.578633064710065	0.00050779360746343	upper	TRUE	0.945430856192989	6.49740361360045e-26	upper	TRUE	0.945430856192989	6.49740361360045e-26	upper	TRUE	701.203438480856	Pcdh20
Pcdhb17	upper	FALSE	0.165196206051045	0.113050900139564	upper	TRUE	0.168167750559531	0.0110376415507631	NA	FALSE	0.168167750559531	0.0110376415507631	upper	TRUE	478.370646568274	Pcdhb17
Pclo	lower	FALSE	-0.251775289369886	0.259285494824144	lower	TRUE	-0.568179281118589	2.5657170802503e-07	lower	TRUE	-0.568179281118589	2.5657170802503e-07	lower	TRUE	699.319655362417	Pclo
Pcmtd2	upper	FALSE	0.131181861979313	0.102593464041347	upper	TRUE	0.130755267719102	0.0582865821566879	NA	FALSE	0.130755267719102	0.0582865821566879	upper	TRUE	2764.50100999133	Pcmtd2
Pcolce	upper	TRUE	0.274823603833652	0.0576627744224228	upper	TRUE	0.303756893558856	0.000632259657817191	upper	TRUE	0.303756893558856	0.000632259657817191	upper	TRUE	5020.47235598619	Pcolce
Pcolce2	upper	FALSE	0.173503258969976	0.504110706779964	upper	TRUE	0.232474693797788	0.0766497609973915	NA	FALSE	0.232474693797788	0.0766497609973915	upper	TRUE	233.448536124232	Pcolce2
Pcp4	upper	TRUE	0.603501528937217	0.000183491270436697	upper	TRUE	0.751039148079266	7.78786762941257e-09	upper	TRUE	0.751039148079266	7.78786762941257e-09	upper	TRUE	388.532544706841	Pcp4
Pcsk1n	upper	TRUE	0.487520591272699	0.0057966079705955	upper	TRUE	0.458941231079814	0.00336668664343977	NA	FALSE	0.458941231079814	0.00336668664343977	upper	TRUE	14.7371673635172	Pcsk1n
Pcsk2	lower	FALSE	-0.121355549520062	0.468104504153721	lower	TRUE	-0.460197609054228	0.00351907359909369	lower	TRUE	-0.460197609054228	0.00351907359909369	lower	TRUE	73.4712543298321	Pcsk2
Pcsk5	upper	FALSE	0.188558959962521	0.231918356704075	upper	TRUE	0.20002836351045	0.0712153488001581	upper	TRUE	0.20002836351045	0.0712153488001581	upper	TRUE	1081.24477753277	Pcsk5
Pcsk6	upper	TRUE	0.387382728969045	0.00331047658466551	upper	TRUE	0.41355170296317	1.7180678437544e-05	upper	TRUE	0.41355170296317	1.7180678437544e-05	upper	TRUE	2310.12541051523	Pcsk6
Pcsk9	lower	TRUE	-0.404537960292065	0.0358981893687847	lower	TRUE	-0.402382722129309	0.0140114350974084	lower	TRUE	-0.402382722129309	0.0140114350974084	lower	TRUE	191.440641451781	Pcsk9
Pcyt1a	upper	FALSE	0.184198702559818	0.476834000060655	upper	TRUE	0.260307965915665	0.00637542691314444	upper	TRUE	0.260307965915665	0.00637542691314444	upper	TRUE	4714.19965140899	Pcyt1a
Pde11a	upper	TRUE	0.37238180567139	0.0543501557404486	upper	TRUE	0.468536170190283	0.00301753367183718	NA	FALSE	0.468536170190283	0.00301753367183718	upper	TRUE	25.1083438052004	Pde11a
Pde1a	upper	FALSE	0.251325236809411	0.27218489494423	upper	TRUE	0.528992345590132	9.71339175438363e-06	upper	TRUE	0.528992345590132	9.71339175438363e-06	upper	TRUE	362.14752183673	Pde1a
Pde1b	upper	FALSE	0.249472816561369	0.254571776488498	upper	TRUE	0.340462624817131	0.00458778030936441	upper	TRUE	0.340462624817131	0.00458778030936441	upper	TRUE	759.346953519406	Pde1b
Pde2a	upper	FALSE	0.223518039187983	0.308232330832809	upper	TRUE	0.272132913860682	0.0449625533093793	upper	TRUE	0.272132913860682	0.0449625533093793	upper	TRUE	606.756017197965	Pde2a
Pde3a	upper	FALSE	0.222443237685934	0.109710351715374	upper	TRUE	0.229597226485438	0.0192441628445561	NA	FALSE	0.229597226485438	0.0192441628445561	upper	TRUE	405.881344433738	Pde3a
Pde3b	upper	TRUE	0.399758712600421	1.36469829358919e-05	upper	TRUE	0.425840637798927	2.14042911475678e-14	upper	TRUE	0.425840637798927	2.14042911475678e-14	upper	TRUE	1450.2020052157	Pde3b
Pde4b	upper	FALSE	0.181958716850365	0.104144864065809	upper	TRUE	0.181429219411223	0.0559275762096148	upper	TRUE	0.181429219411223	0.0559275762096148	upper	TRUE	1207.73934560967	Pde4b
Pde7a	lower	FALSE	-0.098868277688306	0.151047010196848	lower	TRUE	-0.0997348146074949	0.0606110679415875	NA	FALSE	-0.0997348146074949	0.0606110679415875	lower	TRUE	2819.53318299543	Pde7a
Pde7b	upper	TRUE	0.378050185300428	0.0150072865161046	upper	TRUE	0.424498522068695	4.02705783232975e-05	upper	TRUE	0.424498522068695	4.02705783232975e-05	upper	TRUE	1094.2430254032	Pde7b
Pde8a	upper	FALSE	0.285880753468058	0.124248010310138	upper	TRUE	0.371042403930683	2.12448496147687e-05	upper	TRUE	0.371042403930683	2.12448496147687e-05	upper	TRUE	404.803521432908	Pde8a
Pde8b	upper	TRUE	0.843492031284408	4.98939705272111e-12	upper	TRUE	0.918536528590126	4.41031976129921e-20	upper	TRUE	0.918536528590126	4.41031976129921e-20	upper	TRUE	264.960840516478	Pde8b
Pde9a	lower	FALSE	-0.202034635768085	0.42041925694485	lower	TRUE	-0.272737564974418	0.0166277017457695	lower	TRUE	-0.272737564974418	0.0166277017457695	lower	TRUE	585.303148797722	Pde9a
Pdgfc	upper	FALSE	0.27750584451717	0.217248605079687	upper	TRUE	0.532629265437778	1.87961407232027e-12	upper	TRUE	0.532629265437778	1.87961407232027e-12	upper	TRUE	1282.67313562401	Pdgfc
Pdgfd	upper	TRUE	0.472705567654552	0.000103643152227599	upper	TRUE	0.47366849599285	1.68052556563826e-05	upper	TRUE	0.47366849599285	1.68052556563826e-05	upper	TRUE	311.796306995508	Pdgfd
Pdgfra	upper	TRUE	0.260036813584477	0.0770694635009953	upper	TRUE	0.292160131819887	8.34431575312243e-10	upper	TRUE	0.292160131819887	8.34431575312243e-10	upper	TRUE	13549.0691200479	Pdgfra
Pdgfrb	upper	TRUE	0.328388539789875	4.86654279991866e-05	upper	TRUE	0.346890605332876	1.6967915198415e-13	upper	TRUE	0.346890605332876	1.6967915198415e-13	upper	TRUE	6787.74313784089	Pdgfrb
Pdhb	lower	TRUE	-0.0764440269271978	0.0146353837901467	lower	TRUE	-0.0765167443503841	0.00400124773096379	NA	FALSE	-0.0765167443503841	0.00400124773096379	lower	TRUE	3374.7968387836	Pdhb
Pdik1l	lower	FALSE	-0.140483522549495	0.170075903194078	lower	TRUE	-0.144071411627444	0.0357021138484413	NA	FALSE	-0.144071411627444	0.0357021138484413	lower	TRUE	1167.64778599048	Pdik1l
Pdk2	upper	FALSE	0.196475005451587	0.124978131744132	upper	TRUE	0.19718236094918	0.0394029353760772	upper	TRUE	0.19718236094918	0.0394029353760772	upper	TRUE	1219.11899241389	Pdk2
Pdlim2	upper	TRUE	0.222128373303532	0.0473480972730871	upper	TRUE	0.22638885358592	0.00458778030936441	NA	FALSE	0.22638885358592	0.00458778030936441	upper	TRUE	740.157897342844	Pdlim2
Pdlim4	lower	FALSE	-0.116341501388739	0.46477717411631	lower	TRUE	-0.12209004252977	0.0944744782949576	NA	FALSE	-0.12209004252977	0.0944744782949576	lower	TRUE	3253.7173500521	Pdlim4
Pdlim7	upper	FALSE	0.108130429073659	0.237523142859811	upper	TRUE	0.105817021739316	0.0848312741111303	NA	FALSE	0.105817021739316	0.0848312741111303	upper	TRUE	3178.10795455077	Pdlim7
Pdp1	upper	TRUE	0.22608023241311	0.0421345159821461	upper	TRUE	0.22671034982793	0.0173412433763213	NA	FALSE	0.22671034982793	0.0173412433763213	upper	TRUE	853.190648016738	Pdp1
Pdrg1	upper	FALSE	0.101949999135297	0.34570547080205	upper	TRUE	0.103329468983033	0.0821324401365897	NA	FALSE	0.103329468983033	0.0821324401365897	upper	TRUE	1778.93846912398	Pdrg1
Pdss1	lower	TRUE	-0.225816754715157	0.0423564419027674	lower	TRUE	-0.224037164181744	0.0205176447245248	NA	FALSE	-0.224037164181744	0.0205176447245248	lower	TRUE	341.831169223793	Pdss1
Pdzd2	upper	TRUE	0.505838053917194	4.90279742612757e-05	upper	TRUE	0.582224878017536	1.22375863987587e-19	upper	TRUE	0.582224878017536	1.22375863987587e-19	upper	TRUE	3725.59497764462	Pdzd2
Pdzd4	upper	FALSE	0.0644101554588403	0.673495764545821	upper	TRUE	0.0698093493533714	0.0941425309092185	NA	FALSE	0.0698093493533714	0.0941425309092185	upper	TRUE	2920.73246696383	Pdzd4
Pear1	upper	TRUE	0.311818282373831	0.0181254626644512	upper	TRUE	0.334480484291958	6.25299142049745e-05	upper	TRUE	0.334480484291958	6.25299142049745e-05	upper	TRUE	2232.99773572342	Pear1
Peg10	upper	FALSE	0.214747744779939	0.341884550610166	upper	TRUE	0.294480505002	0.000409954872717883	upper	TRUE	0.294480505002	0.000409954872717883	upper	TRUE	2740.84567055135	Peg10
Peg12	upper	FALSE	0.14221509213117	0.260944081214287	upper	TRUE	0.147385189674705	0.0852633004554061	NA	FALSE	0.147385189674705	0.0852633004554061	upper	TRUE	597.63271317938	Peg12
Penk	lower	TRUE	-0.428304007326189	0.0108105078350361	lower	TRUE	-0.548956878581342	6.64268400011289e-08	lower	TRUE	-0.548956878581342	6.64268400011289e-08	lower	TRUE	4423.34770082186	Penk
Per1	upper	TRUE	0.275163875846995	0.075841770867519	upper	TRUE	0.284903453031224	0.0159870566452361	upper	TRUE	0.284903453031224	0.0159870566452361	upper	TRUE	2489.79700933133	Per1
Per3	upper	TRUE	0.246781344780544	0.0029740390614805	upper	TRUE	0.248268127602703	0.000543060300930128	NA	FALSE	0.248268127602703	0.000543060300930128	upper	TRUE	769.305618412883	Per3
Perp	lower	TRUE	-0.283492046300202	0.0156112325486417	lower	TRUE	-0.294510391342179	0.000245669302073166	lower	TRUE	-0.294510391342179	0.000245669302073166	lower	TRUE	8365.71786486547	Perp
Pex5l	upper	TRUE	0.398981854213148	0.0395068758159964	upper	TRUE	0.382600723154531	0.0210595455195589	NA	FALSE	0.382600723154531	0.0210595455195589	upper	TRUE	32.4582355001965	Pex5l
Pfdn1	lower	TRUE	-0.144921967023907	0.00773423680879441	lower	TRUE	-0.145414321515354	0.000316000913229577	NA	FALSE	-0.145414321515354	0.000316000913229577	lower	TRUE	1870.67036562007	Pfdn1
Pfdn2	lower	TRUE	-0.132839861241089	0.0222969677855013	lower	TRUE	-0.13351812104422	0.000549605187670901	NA	FALSE	-0.13351812104422	0.000549605187670901	lower	TRUE	1311.60865378502	Pfdn2
Pfdn4	lower	FALSE	-0.173843604466325	0.384781809697798	lower	TRUE	-0.190438071655929	0.0312835037355123	lower	TRUE	-0.190438071655929	0.0312835037355123	lower	TRUE	916.242635360061	Pfdn4
Pfn2	lower	FALSE	-0.163272080451013	0.355397757500844	lower	TRUE	-0.182190170720519	0.0357021138484413	lower	TRUE	-0.182190170720519	0.0357021138484413	lower	TRUE	12748.1794483023	Pfn2
Pgk1	lower	FALSE	-0.0934584085004449	0.157465258593848	lower	TRUE	-0.0933569027582657	0.097106451162255	lower	TRUE	-0.0933569027582657	0.097106451162255	lower	TRUE	18594.9936599176	Pgk1
Phactr2	upper	FALSE	0.140211114130299	0.198798859312969	upper	TRUE	0.144656903615812	0.0211905589694569	NA	FALSE	0.144656903615812	0.0211905589694569	upper	TRUE	2165.89921269684	Phactr2
Phc3	upper	FALSE	0.0984043094948144	0.46739025521278	upper	TRUE	0.102236093398525	0.063808067207958	NA	FALSE	0.102236093398525	0.063808067207958	upper	TRUE	2964.45413842725	Phc3
Phf2	upper	TRUE	0.126174876104969	0.0830180394826668	upper	TRUE	0.127229145319986	0.019376172826328	NA	FALSE	0.127229145319986	0.019376172826328	upper	TRUE	7935.19708830651	Phf2
Phf5a	lower	TRUE	-0.126961376383458	0.078731954322393	lower	TRUE	-0.126325276999445	0.0286296923208162	NA	FALSE	-0.126325276999445	0.0286296923208162	lower	TRUE	2314.60218503832	Phf5a
Phka1	upper	FALSE	0.101015909992359	0.110423747951822	upper	TRUE	0.101454577157274	0.0551827379529988	NA	FALSE	0.101454577157274	0.0551827379529988	upper	TRUE	976.035941977107	Phka1
Phlda1	lower	FALSE	-0.137454160956408	0.640599449399982	lower	TRUE	-0.292625605386038	0.022229895166439	lower	TRUE	-0.292625605386038	0.022229895166439	lower	TRUE	2749.19100912431	Phlda1
Phldb1	upper	FALSE	0.147841361103294	0.211327511250284	upper	TRUE	0.155462003869063	0.003313093257727	NA	FALSE	0.155462003869063	0.003313093257727	upper	TRUE	4885.42489371833	Phldb1
Phldb2	upper	FALSE	0.137362031492794	0.180944796410816	upper	TRUE	0.135524567647116	0.0248052948761185	upper	TRUE	0.135524567647116	0.0248052948761185	upper	TRUE	5151.50780748246	Phldb2
Phyh	upper	FALSE	0.119944075447731	0.196555954347084	upper	TRUE	0.121070090111411	0.0743713412342945	NA	FALSE	0.121070090111411	0.0743713412342945	upper	TRUE	891.477637637783	Phyh
Phyhipl	upper	TRUE	0.330276791953861	0.0945564000802899	upper	TRUE	0.3305643058789	0.0425498314147985	NA	FALSE	0.3305643058789	0.0425498314147985	upper	TRUE	34.4199737483116	Phyhipl
Pi15	upper	FALSE	0.0442193784388333	0.865704170737436	upper	TRUE	0.388067137618035	0.00300580967803674	upper	TRUE	0.388067137618035	0.00300580967803674	upper	TRUE	347.472626427162	Pi15
Pi16	upper	TRUE	0.567705832231755	0.000463186711257859	upper	TRUE	0.640930909941918	1.35673825929725e-05	upper	TRUE	0.640930909941918	1.35673825929725e-05	upper	TRUE	39.1131278114193	Pi16
Pid1	upper	FALSE	0.17998804227926	0.496779156435166	upper	TRUE	0.249297737495163	0.0181089854057163	upper	TRUE	0.249297737495163	0.0181089854057163	upper	TRUE	832.752539153153	Pid1
Pigc	upper	FALSE	0.0803865027996462	0.129864129392795	upper	TRUE	0.0801954477477584	0.0857246871132188	NA	FALSE	0.0801954477477584	0.0857246871132188	upper	TRUE	1187.96988092892	Pigc
Pigf	lower	TRUE	-0.267446618966638	0.000259619463822696	lower	TRUE	-0.267058772448512	0.000104203387195442	NA	FALSE	-0.267058772448512	0.000104203387195442	lower	TRUE	443.002311456292	Pigf
Pigm	lower	FALSE	-0.180014046732269	0.143116507753403	lower	TRUE	-0.187233785200731	0.0101293852859813	NA	FALSE	-0.187233785200731	0.0101293852859813	lower	TRUE	1823.22896586114	Pigm
Pigx	lower	TRUE	-0.107772329363358	0.0534842910223832	lower	TRUE	-0.107174028557909	0.0160935149920923	NA	FALSE	-0.107174028557909	0.0160935149920923	lower	TRUE	1002.65569273279	Pigx
Pik3c2g	upper	TRUE	0.274449893208634	0.075841770867519	upper	TRUE	0.358412657122761	0.00951981013144852	NA	FALSE	0.358412657122761	0.00951981013144852	upper	TRUE	17.3025808502479	Pik3c2g
Pip5k1c	upper	FALSE	0.0682819674911525	0.430205536376061	upper	TRUE	0.0686053087803742	0.0384090354879164	NA	FALSE	0.0686053087803742	0.0384090354879164	upper	TRUE	5948.77700171771	Pip5k1c
Pip5kl1	lower	FALSE	-0.287845315015201	0.194821607246723	lower	TRUE	-0.383770333367597	0.0132303202777958	NA	FALSE	-0.383770333367597	0.0132303202777958	lower	TRUE	47.3579722666045	Pip5kl1
Pitpnc1	upper	TRUE	0.285995523356504	0.00064754436963395	upper	TRUE	0.299036051786839	1.15167587759007e-08	upper	TRUE	0.299036051786839	1.15167587759007e-08	upper	TRUE	2938.84589993222	Pitpnc1
Pitx1	lower	TRUE	-0.65226887039022	2.48551199315683e-18	lower	TRUE	-0.661863609221435	1.11567459082862e-26	lower	TRUE	-0.661863609221435	1.11567459082862e-26	lower	TRUE	7743.75506280211	Pitx1
Pja2	upper	FALSE	0.0815733068958432	0.250009659152854	upper	TRUE	0.0828248686192069	0.0786271057754283	NA	FALSE	0.0828248686192069	0.0786271057754283	upper	TRUE	4959.08066814392	Pja2
Pkd1	upper	TRUE	0.230617589445834	0.00362211456182881	upper	TRUE	0.230783111590626	0.00098665036408328	upper	TRUE	0.230783111590626	0.00098665036408328	upper	TRUE	6833.172289192	Pkd1
Pkia	lower	TRUE	-0.153675377817535	0.0426868228942531	lower	TRUE	-0.154667839195105	0.00812059942491845	NA	FALSE	-0.154667839195105	0.00812059942491845	lower	TRUE	1325.61932556803	Pkia
Pkmyt1	lower	TRUE	-0.18848420693529	0.0547864979357262	lower	TRUE	-0.187730393375004	0.0280484963757204	lower	TRUE	-0.187730393375004	0.0280484963757204	lower	TRUE	1403.02006739323	Pkmyt1
Pknox2	upper	TRUE	0.444610216391067	0.0147685707268778	upper	TRUE	0.792150814484037	3.95526975386984e-11	upper	TRUE	0.792150814484037	3.95526975386984e-11	upper	TRUE	237.749196083919	Pknox2
Pkp1	lower	TRUE	-0.439195815106823	1.24453864130863e-06	lower	TRUE	-0.440615884419193	7.36874485429292e-08	lower	TRUE	-0.440615884419193	7.36874485429292e-08	lower	TRUE	12775.4163882824	Pkp1
Pkp3	lower	TRUE	-0.319862916034206	4.81199562529227e-05	lower	TRUE	-0.329374013719388	6.5102913280743e-10	lower	TRUE	-0.329374013719388	6.5102913280743e-10	lower	TRUE	3328.02669551623	Pkp3
Pla2g12a	lower	TRUE	-0.290247505342588	0.0118404715690968	lower	TRUE	-0.296452174743752	0.000756887221632198	NA	FALSE	-0.296452174743752	0.000756887221632198	lower	TRUE	413.727556593601	Pla2g12a
Pla2g16	upper	TRUE	0.372745884544402	0.0442832951021095	upper	TRUE	0.424130508301097	0.00306038773895598	upper	TRUE	0.424130508301097	0.00306038773895598	upper	TRUE	203.393227521418	Pla2g16
Pla2g4a	lower	TRUE	-0.238124414087744	0.0862459143563773	lower	TRUE	-0.247934487217644	0.0231258021200097	lower	TRUE	-0.247934487217644	0.0231258021200097	lower	TRUE	1083.9211220496	Pla2g4a
Pla2g5	lower	FALSE	-0.0897526398644314	0.617477881601346	lower	TRUE	-0.437531246250447	0.0064148587017207	NA	FALSE	-0.437531246250447	0.0064148587017207	lower	TRUE	38.5370445478918	Pla2g5
Pla2g7	upper	TRUE	0.656302915714561	4.97870137039053e-05	upper	TRUE	0.572174287596209	0.000148408716109143	upper	TRUE	0.572174287596209	0.000148408716109143	upper	TRUE	706.038495551687	Pla2g7
Pla2r1	lower	FALSE	-0.111887681602758	0.582396478974626	lower	TRUE	-0.386574120712174	0.0102835975716167	lower	TRUE	-0.386574120712174	0.0102835975716167	lower	TRUE	818.491782348952	Pla2r1
Plat	upper	TRUE	0.357798310010194	1.04003177314504e-05	upper	TRUE	0.355775028156414	3.04786893465427e-06	upper	TRUE	0.355775028156414	3.04786893465427e-06	upper	TRUE	1231.14810575086	Plat
Plau	lower	TRUE	-0.197094334123199	0.0413170289651509	lower	TRUE	-0.197313350836855	0.0114868968954877	NA	FALSE	-0.197313350836855	0.0114868968954877	lower	TRUE	855.270955710426	Plau
Plcb2	lower	FALSE	-0.224712203658991	0.341890104693957	lower	TRUE	-0.2955818662651	0.0274846475677548	NA	FALSE	-0.2955818662651	0.0274846475677548	lower	TRUE	114.512953021251	Plcb2
Plcb4	upper	FALSE	0.238297636556403	0.153933271303771	upper	TRUE	0.252250979797206	0.0128669115991841	upper	TRUE	0.252250979797206	0.0128669115991841	upper	TRUE	827.61701998043	Plcb4
Plce1	upper	TRUE	0.402401753990736	0.000629470474738041	upper	TRUE	0.423885877350426	1.30450279222375e-07	upper	TRUE	0.423885877350426	1.30450279222375e-07	upper	TRUE	1029.8882585756	Plce1
Plch1	lower	FALSE	-0.179475902735499	0.419236317908183	lower	TRUE	-0.448464797085598	0.00345561377494128	lower	TRUE	-0.448464797085598	0.00345561377494128	lower	TRUE	510.510987095041	Plch1
Plch2	lower	TRUE	-0.317098559289724	0.000102702288294396	lower	TRUE	-0.31708275233159	2.1163389693794e-05	lower	TRUE	-0.31708275233159	2.1163389693794e-05	lower	TRUE	3685.09141441003	Plch2
Plcl1	upper	TRUE	0.394472856152547	0.0010454612297505	upper	TRUE	0.419737107837051	1.25679572479633e-07	NA	FALSE	0.419737107837051	1.25679572479633e-07	upper	TRUE	283.741198823546	Plcl1
Plcxd1	lower	FALSE	-0.234370264963554	0.282080186048676	lower	TRUE	-0.323376924866976	0.00188865285818883	NA	FALSE	-0.323376924866976	0.00188865285818883	lower	TRUE	511.444340729193	Plcxd1
Pld3	upper	FALSE	0.125358105968809	0.180092535223955	upper	TRUE	0.130233969668318	0.0298501847771588	NA	FALSE	0.130233969668318	0.0298501847771588	upper	TRUE	2683.30871643291	Pld3
Plek2	lower	TRUE	-0.356082582760055	0.00247878079860157	lower	TRUE	-0.378621702609391	3.02707080297147e-06	lower	TRUE	-0.378621702609391	3.02707080297147e-06	lower	TRUE	694.605682885132	Plek2
Plekha4	upper	TRUE	0.593634941205692	0.000287841525432559	upper	TRUE	0.587208892709768	7.79141322087914e-05	upper	TRUE	0.587208892709768	7.79141322087914e-05	upper	TRUE	173.947938584637	Plekha4
Plekha6	upper	TRUE	0.633740883388384	5.10231695166435e-28	upper	TRUE	0.641447741848551	4.67441841293659e-41	upper	TRUE	0.641447741848551	4.67441841293659e-41	upper	TRUE	1867.52934254848	Plekha6
Plekha7	lower	FALSE	-0.204891778022307	0.160414698776612	lower	TRUE	-0.211665337212783	0.00736788714847064	lower	TRUE	-0.211665337212783	0.00736788714847064	lower	TRUE	1415.51816434362	Plekha7
Plekhb1	upper	TRUE	0.399007927485533	0.0392507181641344	upper	TRUE	0.466815169829775	0.00232743694346237	NA	FALSE	0.466815169829775	0.00232743694346237	upper	TRUE	55.7088064126422	Plekhb1
Plekhf1	upper	TRUE	0.209592883419676	0.0889311309347258	upper	TRUE	0.216649650412524	0.0172332773579248	NA	FALSE	0.216649650412524	0.0172332773579248	upper	TRUE	348.115855229858	Plekhf1
Plekhf2	lower	TRUE	-0.14136272875067	0.0883893219742755	lower	TRUE	-0.141076714986243	0.0109200443470172	NA	FALSE	-0.141076714986243	0.0109200443470172	lower	TRUE	1321.12031359253	Plekhf2
Plekhg3	lower	FALSE	-0.149620565605422	0.327544888019885	lower	TRUE	-0.163797834985614	0.0252470583623188	NA	FALSE	-0.163797834985614	0.0252470583623188	lower	TRUE	2488.62961732212	Plekhg3
Plekhg6	lower	FALSE	-0.175284405372553	0.470311300186436	lower	TRUE	-0.238748320624039	0.0306000482152248	NA	FALSE	-0.238748320624039	0.0306000482152248	lower	TRUE	391.912095761612	Plekhg6
Plekhh1	lower	FALSE	-0.211162731302861	0.171550640920302	lower	TRUE	-0.221480508031945	0.0101268434299655	NA	FALSE	-0.221480508031945	0.0101268434299655	lower	TRUE	401.697335784283	Plekhh1
Plekhh3	lower	FALSE	-0.134631560680526	0.406587876187049	lower	TRUE	-0.14319345191489	0.0345087332597483	NA	FALSE	-0.14319345191489	0.0345087332597483	lower	TRUE	1789.78770617559	Plekhh3
Plekho1	upper	FALSE	0.10232504822663	0.201567421417396	upper	TRUE	0.100712020989145	0.0933021045822113	NA	FALSE	0.100712020989145	0.0933021045822113	upper	TRUE	1817.5743740256	Plekho1
Plekho2	upper	TRUE	0.207607867299229	0.00707136027078509	upper	TRUE	0.207627617831189	0.00259952005376141	NA	FALSE	0.207627617831189	0.00259952005376141	upper	TRUE	827.556309430761	Plekho2
Pllp	upper	TRUE	1.03535090782382	2.45841928266071e-14	upper	TRUE	1.04944762779553	1.29058653858315e-16	NA	FALSE	1.04944762779553	1.29058653858315e-16	upper	TRUE	37.7540582743343	Pllp
Plod1	upper	TRUE	0.218123866486185	0.023592423753201	upper	TRUE	0.2291217478342	9.6977291076076e-05	upper	TRUE	0.2291217478342	9.6977291076076e-05	upper	TRUE	2909.88481513409	Plod1
Plp1	upper	TRUE	0.296701831781682	0.0423564419027674	upper	TRUE	0.295787134541637	0.0188718913452769	NA	FALSE	0.295787134541637	0.0188718913452769	upper	TRUE	301.357879081932	Plp1
Plscr1	upper	FALSE	0.269858941483461	0.199566198408963	upper	TRUE	0.35188020776576	0.00200181161787118	NA	FALSE	0.35188020776576	0.00200181161787118	upper	TRUE	251.042008737987	Plscr1
Plscr2	upper	TRUE	0.579904298853061	0.000478750116105957	upper	TRUE	0.573288740070343	0.000139092247288885	NA	FALSE	0.573288740070343	0.000139092247288885	upper	TRUE	27.7478583318584	Plscr2
Plxna2	upper	FALSE	0.26028657426854	0.105114588373537	upper	TRUE	0.251853270461322	0.0583808166516471	upper	TRUE	0.251853270461322	0.0583808166516471	upper	TRUE	1586.32140355446	Plxna2
Plxna4	upper	TRUE	0.379789602237068	0.0474021399644425	upper	TRUE	0.541250849967549	1.35633282445995e-05	upper	TRUE	0.541250849967549	1.35633282445995e-05	upper	TRUE	779.673997332008	Plxna4
Plxnb1	lower	FALSE	-0.110768110448606	0.14773997965018	lower	TRUE	-0.111627173708076	0.053450268619345	lower	TRUE	-0.111627173708076	0.053450268619345	lower	TRUE	11488.2533361071	Plxnb1
Plxnb3	upper	TRUE	0.385974094187484	0.0392668681982742	upper	TRUE	0.458407402937668	0.00357097268155998	NA	FALSE	0.458407402937668	0.00357097268155998	upper	TRUE	43.9323415258623	Plxnb3
Pmepa1	upper	TRUE	0.263509725724366	0.00259756226428319	upper	TRUE	0.270331515718556	0.000108864122805857	upper	TRUE	0.270331515718556	0.000108864122805857	upper	TRUE	2171.79923141907	Pmepa1
Pnma3	upper	FALSE	0.291575345977991	0.150092433619882	upper	TRUE	0.319218819719614	0.0328008628657443	NA	FALSE	0.319218819719614	0.0328008628657443	upper	TRUE	57.2132390289296	Pnma3
Pnmal2	upper	TRUE	0.186732132692746	0.00183430531202667	upper	TRUE	0.185882388105974	0.00109916619565855	NA	FALSE	0.185882388105974	0.00109916619565855	upper	TRUE	669.400692162789	Pnmal2
Pnpla7	upper	TRUE	0.235799853820179	0.00655314012478513	upper	TRUE	0.235966602438559	0.00200829656201423	NA	FALSE	0.235966602438559	0.00200829656201423	upper	TRUE	592.536440075029	Pnpla7
Pnpla8	upper	FALSE	0.0764381889208709	0.271437709485507	upper	TRUE	0.0772419863955295	0.0507016757334021	NA	FALSE	0.0772419863955295	0.0507016757334021	upper	TRUE	2201.80439594155	Pnpla8
Poc1a	lower	TRUE	-0.19331743048966	0.0918921421187631	lower	TRUE	-0.19361505571285	0.0372606078222221	lower	TRUE	-0.19361505571285	0.0372606078222221	lower	TRUE	474.194386065604	Poc1a
Podn	upper	FALSE	0.134611623076769	0.628955010429999	upper	TRUE	0.28790989790434	0.0898883575037707	upper	TRUE	0.28790989790434	0.0898883575037707	upper	TRUE	259.327216535605	Podn
Pof1b	lower	TRUE	-0.365349840568896	0.0653822131870521	lower	TRUE	-0.463096011245613	0.000823128006862663	lower	TRUE	-0.463096011245613	0.000823128006862663	lower	TRUE	316.532319574665	Pof1b
Pofut2	upper	TRUE	0.118674036788969	0.0272099424578377	upper	TRUE	0.119886911348389	0.00165516421657383	NA	FALSE	0.119886911348389	0.00165516421657383	upper	TRUE	4412.76689026204	Pofut2
Pold1	lower	FALSE	-0.104615316114546	0.208562492109909	lower	TRUE	-0.105285863513121	0.0639167876976022	lower	TRUE	-0.105285863513121	0.0639167876976022	lower	TRUE	3419.86460352621	Pold1
Pold3	lower	FALSE	-0.10922746705963	0.155745572850395	lower	TRUE	-0.108841170663435	0.00790208394626883	NA	FALSE	-0.108841170663435	0.00790208394626883	lower	TRUE	2720.46991867229	Pold3
Polk	upper	TRUE	0.259779036615961	0.000422416955602571	upper	TRUE	0.260152979998361	0.000127748374435073	NA	FALSE	0.260152979998361	0.000127748374435073	upper	TRUE	722.899593313904	Polk
Polr2c	lower	FALSE	-0.0695271442522229	0.271454613823382	lower	TRUE	-0.0696999744752973	0.0397549581011739	NA	FALSE	-0.0696999744752973	0.0397549581011739	lower	TRUE	2198.54781493889	Polr2c
Polr2f	lower	TRUE	-0.121935851733916	0.0193439857833193	lower	TRUE	-0.121838849774548	0.0085154570451117	NA	FALSE	-0.121838849774548	0.0085154570451117	lower	TRUE	1531.25805264047	Polr2f
Polr3g	lower	TRUE	-0.216285262180366	0.00064754436963395	lower	TRUE	-0.21676922173013	9.90252499563192e-06	NA	FALSE	-0.21676922173013	9.90252499563192e-06	lower	TRUE	929.890083738749	Polr3g
Polr3k	lower	FALSE	-0.0918904375433083	0.165367882078032	lower	TRUE	-0.0927293971549281	0.0146356000691777	NA	FALSE	-0.0927293971549281	0.0146356000691777	lower	TRUE	2231.63098147834	Polr3k
Pomt2	upper	TRUE	0.146736268992146	0.0171367964163209	upper	TRUE	0.147358297863467	0.00299511736429993	NA	FALSE	0.147358297863467	0.00299511736429993	upper	TRUE	1635.89270808387	Pomt2
Pon2	lower	FALSE	-0.113322307552173	0.271454613823382	lower	TRUE	-0.114466473579503	0.0912264449264071	NA	FALSE	-0.114466473579503	0.0912264449264071	lower	TRUE	1250.48944760686	Pon2
Postn	upper	FALSE	0.110705963040639	0.724786019865697	upper	TRUE	0.242430647104668	0.0564669465769267	upper	TRUE	0.242430647104668	0.0564669465769267	upper	TRUE	30588.1192858067	Postn
Pou3f3	upper	TRUE	2.22428153631945	3.1830173799403e-64	upper	TRUE	3.2902043440879	0	upper	TRUE	3.2902043440879	0	upper	TRUE	1921.58745191974	Pou3f3
Pou6f1	upper	TRUE	0.425340837435241	1.15098994893858e-05	upper	TRUE	0.426599443212415	1.58328272213722e-06	upper	TRUE	0.426599443212415	1.58328272213722e-06	upper	TRUE	2206.61171440624	Pou6f1
Ppap2b	upper	TRUE	0.19564886988988	0.0957723494674138	upper	TRUE	0.211519124880319	0.00123793651657126	upper	TRUE	0.211519124880319	0.00123793651657126	upper	TRUE	4195.4025693134	Ppap2b
Ppap2c	lower	TRUE	-0.209083726770929	0.0808311869373848	lower	TRUE	-0.217092266743328	0.0051379779060692	NA	FALSE	-0.217092266743328	0.0051379779060692	lower	TRUE	733.06313146734	Ppap2c
Ppapdc1a	lower	FALSE	-0.128562171590434	0.531884300707703	lower	TRUE	-0.458889398635635	0.00312653486821804	NA	FALSE	-0.458889398635635	0.00312653486821804	lower	TRUE	36.2165774751212	Ppapdc1a
Ppdpf	lower	TRUE	-0.122413971928122	0.0873371605111246	lower	TRUE	-0.121619194192822	0.0356402980534867	NA	FALSE	-0.121619194192822	0.0356402980534867	lower	TRUE	2998.36614408865	Ppdpf
Ppfia2	upper	TRUE	0.327168923958958	0.0733655880329685	upper	TRUE	0.348713420941189	0.0144225138674879	upper	TRUE	0.348713420941189	0.0144225138674879	upper	TRUE	154.211289753227	Ppfia2
Ppfia3	lower	TRUE	-0.267547620286159	0.0005223446689469	lower	TRUE	-0.26817132232179	0.000147493914878283	lower	TRUE	-0.26817132232179	0.000147493914878283	lower	TRUE	1009.64687266371	Ppfia3
Ppfibp1	lower	FALSE	-0.109617442162199	0.365852506085725	lower	TRUE	-0.114340303391815	0.00209162752761792	NA	FALSE	-0.114340303391815	0.00209162752761792	lower	TRUE	4659.342390265	Ppfibp1
Ppia	lower	TRUE	-0.147314213712545	0.075841770867519	lower	TRUE	-0.147560387131705	0.0172668609892431	lower	TRUE	-0.147560387131705	0.0172668609892431	lower	TRUE	49277.4485471484	Ppia
Ppif	lower	TRUE	-0.166064230503805	0.00424945107972894	lower	TRUE	-0.165476895827138	0.00211385070828875	NA	FALSE	-0.165476895827138	0.00211385070828875	lower	TRUE	1336.48567193463	Ppif
Ppih	lower	TRUE	-0.153435914896673	0.0337547625749266	lower	TRUE	-0.1529770031674	0.0159397136707367	NA	FALSE	-0.1529770031674	0.0159397136707367	lower	TRUE	1458.18562410318	Ppih
Ppil1	lower	FALSE	-0.180601115392733	0.106338724359408	lower	TRUE	-0.181584714696254	0.0371018612097172	lower	TRUE	-0.181584714696254	0.0371018612097172	lower	TRUE	2194.39025918849	Ppil1
Ppl	lower	FALSE	-0.18781124718688	0.260438685852106	lower	TRUE	-0.203705500874454	0.0241377574916111	lower	TRUE	-0.203705500874454	0.0241377574916111	lower	TRUE	3937.30662964876	Ppl
Ppm1f	upper	FALSE	0.100773032010003	0.133232028949501	upper	TRUE	0.100911790787932	0.0218551949375023	NA	FALSE	0.100911790787932	0.0218551949375023	upper	TRUE	3460.78203815019	Ppm1f
Ppm1l	upper	FALSE	0.205489676890225	0.137815697932338	upper	TRUE	0.219718800365492	0.00625544341965924	NA	FALSE	0.219718800365492	0.00625544341965924	upper	TRUE	557.16358738377	Ppm1l
Ppp1r11	lower	FALSE	-0.076269300697169	0.131477960159642	lower	TRUE	-0.0761509504083902	0.0916591475397727	NA	FALSE	-0.0761509504083902	0.0916591475397727	lower	TRUE	1233.72849419335	Ppp1r11
Ppp1r13l	lower	TRUE	-0.224123478344681	0.0921861655009569	lower	TRUE	-0.244416115203755	8.36873113153437e-06	lower	TRUE	-0.244416115203755	8.36873113153437e-06	lower	TRUE	1905.47364881623	Ppp1r13l
Ppp1r3b	upper	FALSE	0.104645542292239	0.725374790560507	upper	TRUE	0.249349027202161	0.0461270730862812	upper	TRUE	0.249349027202161	0.0461270730862812	upper	TRUE	3937.78246897098	Ppp1r3b
Ppp1r3c	upper	TRUE	0.5041661851813	0.000101948644807689	upper	TRUE	0.543112683718309	2.00147161507986e-07	upper	TRUE	0.543112683718309	2.00147161507986e-07	upper	TRUE	912.886439759986	Ppp1r3c
Ppp1r7	lower	FALSE	-0.0805117825131554	0.175795753068621	lower	TRUE	-0.0807783119011734	0.070469699133622	NA	FALSE	-0.0807783119011734	0.070469699133622	lower	TRUE	1976.41700835414	Ppp1r7
Ppp1r8	lower	FALSE	-0.0686387403597759	0.254571776488498	lower	TRUE	-0.0685204287319902	0.0562650560253447	NA	FALSE	-0.0685204287319902	0.0562650560253447	lower	TRUE	2521.06351661017	Ppp1r8
Ppp1r9a	upper	FALSE	0.189582022971151	0.193718988016352	upper	TRUE	0.206766580879863	0.0104783458924158	NA	FALSE	0.206766580879863	0.0104783458924158	upper	TRUE	2099.28418052585	Ppp1r9a
Ppp2cb	lower	FALSE	-0.0950647732559828	0.275629284275523	lower	TRUE	-0.0965009772214346	0.0624854831773151	NA	FALSE	-0.0965009772214346	0.0624854831773151	lower	TRUE	3087.7716971102	Ppp2cb
Ppp2r1b	lower	FALSE	-0.144854208230861	0.17564192190574	lower	TRUE	-0.149937381594905	0.00191449815463053	NA	FALSE	-0.149937381594905	0.00191449815463053	lower	TRUE	4580.09618471941	Ppp2r1b
Ppp2r2a	lower	FALSE	-0.134090015250209	0.10062106169127	lower	TRUE	-0.135946991758338	0.00670083003893182	NA	FALSE	-0.135946991758338	0.00670083003893182	lower	TRUE	4076.88049713217	Ppp2r2a
Ppp2r2d	lower	FALSE	-0.154166487127073	0.198240643746157	lower	TRUE	-0.159005777244567	0.00356055677895365	NA	FALSE	-0.159005777244567	0.00356055677895365	lower	TRUE	2227.5158884412	Ppp2r2d
Ppp3cc	upper	TRUE	0.194101088152421	0.00564973761017843	upper	TRUE	0.192857838579192	0.00306623121397795	NA	FALSE	0.192857838579192	0.00306623121397795	upper	TRUE	440.467335682635	Ppp3cc
Ppp4c	lower	FALSE	-0.0963074920676074	0.287525622247107	lower	TRUE	-0.0977128468650231	0.0810299661201531	NA	FALSE	-0.0977128468650231	0.0810299661201531	lower	TRUE	4072.11717382473	Ppp4c
Ppt1	upper	FALSE	0.104557310025142	0.106338724359408	upper	TRUE	0.104107797245433	0.061994184637023	NA	FALSE	0.104107797245433	0.061994184637023	upper	TRUE	3079.65747549281	Ppt1
Pqlc1	lower	FALSE	-0.147577969470464	0.358085009086584	lower	TRUE	-0.163570831880097	0.0311833408931695	NA	FALSE	-0.163570831880097	0.0311833408931695	lower	TRUE	1006.4506556031	Pqlc1
Praf2	upper	FALSE	0.119950290126494	0.130843460199385	upper	TRUE	0.118475654578348	0.071096122774338	NA	FALSE	0.118475654578348	0.071096122774338	upper	TRUE	1463.70663186073	Praf2
Prc1	lower	TRUE	-0.194112097703712	0.0818595349249889	lower	TRUE	-0.195779408209768	0.0265511857190123	lower	TRUE	-0.195779408209768	0.0265511857190123	lower	TRUE	4488.37386243338	Prc1
Prdm4	lower	FALSE	-0.0887139277123994	0.123317019148059	lower	TRUE	-0.0887656562695424	0.0324893061922934	NA	FALSE	-0.0887656562695424	0.0324893061922934	lower	TRUE	2542.56448275106	Prdm4
Prdm5	upper	TRUE	0.226547260810095	0.0443084980574324	upper	TRUE	0.237094335089929	0.000325713841109385	NA	FALSE	0.237094335089929	0.000325713841109385	upper	TRUE	747.814097431904	Prdm5
Prdm9	lower	TRUE	-0.191744763111607	0.0858519517198269	lower	TRUE	-0.190501668951553	0.0512185299419109	NA	FALSE	-0.190501668951553	0.0512185299419109	lower	TRUE	251.972868827366	Prdm9
Prdx2	lower	FALSE	-0.0980164699531218	0.363330729924766	lower	TRUE	-0.0983724462236043	0.0107596136009726	NA	FALSE	-0.0983724462236043	0.0107596136009726	lower	TRUE	17127.7662641648	Prdx2
Prelid2	lower	TRUE	-0.233755049549837	0.0363194532079009	lower	TRUE	-0.231745425404792	0.0166095235096983	NA	FALSE	-0.231745425404792	0.0166095235096983	lower	TRUE	291.603507044685	Prelid2
Prelp	upper	FALSE	0.0916787807545893	0.719527029817858	upper	TRUE	0.314655358168497	0.0606110679415875	upper	TRUE	0.314655358168497	0.0606110679415875	upper	TRUE	390.51085565481	Prelp
Prickle2	upper	TRUE	0.380900643379021	0.000198278551575635	upper	TRUE	0.389518785407644	9.36607836667632e-07	upper	TRUE	0.389518785407644	9.36607836667632e-07	upper	TRUE	1766.17170550325	Prickle2
Prim1	lower	FALSE	-0.121048927811237	0.151047010196848	lower	TRUE	-0.120377773963863	0.0500865147597037	NA	FALSE	-0.120377773963863	0.0500865147597037	lower	TRUE	1939.10905473617	Prim1
Prkab2	upper	FALSE	0.121192875928836	0.23339526342831	upper	TRUE	0.12271096074173	0.04023277577072	NA	FALSE	0.12271096074173	0.04023277577072	upper	TRUE	1184.06854759151	Prkab2
Prkag2	lower	FALSE	-0.101733515722011	0.696405798247415	lower	TRUE	-0.128921956843032	0.0414347978670433	NA	FALSE	-0.128921956843032	0.0414347978670433	lower	TRUE	1322.22636506718	Prkag2
Prkar2b	upper	FALSE	0.22877550372815	0.2170513579511	upper	TRUE	0.256572815303922	0.00234400296794237	upper	TRUE	0.256572815303922	0.00234400296794237	upper	TRUE	1416.53598724358	Prkar2b
Prkcb	upper	FALSE	0.237485944300731	0.116787662486823	upper	TRUE	0.233028281925419	0.0456539867322386	NA	FALSE	0.233028281925419	0.0456539867322386	upper	TRUE	223.549347635273	Prkcb
Prkce	upper	TRUE	0.229662483240342	0.0500602431935412	upper	TRUE	0.234257988464376	0.00306064325196187	NA	FALSE	0.234257988464376	0.00306064325196187	upper	TRUE	871.100197286048	Prkce
Prkch	lower	TRUE	-0.188368242308101	0.0948083316530011	lower	TRUE	-0.204310746844288	4.51957943078013e-08	lower	TRUE	-0.204310746844288	4.51957943078013e-08	lower	TRUE	1713.71665423004	Prkch
Prkd1	upper	TRUE	0.336158799674116	0.00274215887857976	upper	TRUE	0.350260134672107	4.02705783232975e-05	upper	TRUE	0.350260134672107	4.02705783232975e-05	upper	TRUE	880.521986303318	Prkd1
Prkd3	upper	TRUE	0.0991758708081217	0.0156933030194023	upper	TRUE	0.0990079558858846	0.00926272148631172	NA	FALSE	0.0990079558858846	0.00926272148631172	upper	TRUE	7042.54587815948	Prkd3
Prkg1	upper	TRUE	0.291361557274956	0.094838735419706	upper	TRUE	0.355566137568029	4.32125026513153e-06	upper	TRUE	0.355566137568029	4.32125026513153e-06	upper	TRUE	1159.67284117756	Prkg1
Prkg2	lower	FALSE	-0.137919881097702	0.604839566041381	lower	TRUE	-0.257679728006067	0.0746598566710096	NA	FALSE	-0.257679728006067	0.0746598566710096	lower	TRUE	225.552232791694	Prkg2
Prlr	upper	TRUE	0.573807735646545	0.000478750116105957	upper	TRUE	0.540872898918599	0.000265362538986732	NA	FALSE	0.540872898918599	0.000265362538986732	upper	TRUE	15.2634137147554	Prlr
Prmt5	lower	FALSE	-0.0940575954089681	0.297370294211457	lower	TRUE	-0.0953315019209136	0.018413421328407	NA	FALSE	-0.0953315019209136	0.018413421328407	lower	TRUE	3489.33975282044	Prmt5
Prom2	lower	FALSE	-0.166318443104628	0.380550281469971	lower	TRUE	-0.856274692317956	3.06451395547072e-34	lower	TRUE	-0.856274692317956	3.06451395547072e-34	lower	TRUE	697.446555302402	Prom2
Pros1	upper	FALSE	0.300313927465238	0.106666771559524	upper	TRUE	0.406705902448672	7.25666826818963e-25	upper	TRUE	0.406705902448672	7.25666826818963e-25	upper	TRUE	3983.00863285287	Pros1
Prox1	upper	TRUE	0.311506929565707	0.0873371605111246	upper	TRUE	0.322133714574131	0.0251814067724075	NA	FALSE	0.322133714574131	0.0251814067724075	upper	TRUE	50.7100119432181	Prox1
Prpf38a	lower	TRUE	-0.104029994817896	0.0883893219742755	lower	TRUE	-0.103618801374334	0.0478659902667766	NA	FALSE	-0.103618801374334	0.0478659902667766	lower	TRUE	2073.17255082639	Prpf38a
Prph	upper	TRUE	0.353502768108334	0.0651712605823624	upper	TRUE	0.431054855400067	0.0066723042659695	NA	FALSE	0.431054855400067	0.0066723042659695	upper	TRUE	18.7731439666275	Prph
Prr15l	lower	FALSE	-0.31657708908516	0.133611888231189	lower	TRUE	-0.312796461626537	0.0721178885021918	NA	FALSE	-0.312796461626537	0.0721178885021918	lower	TRUE	32.5586007376341	Prr15l
Prr5	upper	FALSE	0.175660803150933	0.437601943397686	upper	TRUE	0.212528365876951	0.00655939126386457	upper	TRUE	0.212528365876951	0.00655939126386457	upper	TRUE	638.236933096098	Prr5
[truncated: 839 more rows]
